# Supplementary material for: Crystal structure of ethyl 2-cyano-2-(1,3-di­thian-2-yl­idene)acetate
Source: Acta Crystallogr E Crystallogr Commun. 2018 Jan 1;74(Pt 1):65–8. doi: 10.1107/S2056989017017893 (PMC5778488; doi:10.1107/S2056989017017893)
Supplement: Supplementary file 1 [file e-74-00065-sup1.cif]

##############################################################################
#                                                                            #
# This CIF contains the data in a paper accepted for publication in          #
# Acta Crystallographica Section E. It conforms to the requirements of       #
# Notes for Authors for Acta Crystallographica Section E, and has been       #
# peer reviewed under the auspices of the IUCr Commission on Journals.       #
#                                                                            #
# Full details of the Crystallographic Information File format               #
# are given in the paper "The Crystallographic Information File (CIF):       #
# a New Standard Archive File for Crystallography" by S. R. Hall, F. H.      #
# Allen and I. D. Brown [Acta Cryst. (1991), A47, 655-685].                  #
#                                                                            #
# The current version of the core CIF dictionary is obtainable from          #
# ftp://ftp.iucr.org/pub/cif_core.dic.                                       #
#                                                                            #
# Software is freely available for graphical display of the structure(s)     #
# in this CIF. For information consult the CIF software page                 #
# http://www.iucr.org/resources/cif/software.                                #
#                                                                            #
# This file may be used for bona fide research purposes within the           #
# scientific community so long as proper attribution is given to the journal # 
# article from which it was obtained.                                        #
#                                                                            #
##############################################################################
data_I
_audit_creation_method     'SHELXL-2016/6'
_database_code_depnum_ccdc_archive     'CCDC 1811267'
_chemical_name_systematic
;
Ethyl 2-cyano-2-(1,3-dithian-2-ylidene)acetate
;
_chemical_name_common     ?
_chemical_formula_moiety     'C9 H11 N O2 S2'
_chemical_formula_sum     'C9 H11 N O2 S2'
_chemical_formula_iupac     'C9 H11 N O2 S2'
_chemical_formula_weight     229.31
_chemical_melting_point     ?
_shelx_space_group_comment
;
The symmetry employed for this shelxl refinement is uniquely defined
by the following loop, which should always be used as a source of
symmetry information in preference to the above space-group names.
They are only intended as comments.
;
_space_group_crystal_system     monoclinic
_space_group_name_H-M_alt     'I 2/a'
_space_group_name_Hall     '-I 2ya'
loop_
    _space_group_symop_operation_xyz
    'x, y, z'
    '-x+1/2, y, -z'
    'x+1/2, y+1/2, z+1/2'
    '-x+1, y+1/2, -z+1/2'
    '-x, -y, -z'
    'x-1/2, -y, z'
    '-x+1/2, -y+1/2, -z+1/2'
    'x, -y+1/2, z+1/2'
_cell_length_a     15.826(3)
_cell_length_b     8.0772(6)
_cell_length_c     18.431(2)
_cell_angle_alpha     90
_cell_angle_beta     111.830(16)
_cell_angle_gamma     90
_cell_volume     2187.1(5)
_cell_formula_units_Z     8
_cell_measurement_reflns_used     1541
_cell_measurement_theta_min     3.72
_cell_measurement_theta_max     28.88
_cell_measurement_temperature     293(2)
_exptl_crystal_description     'needle'
_exptl_crystal_colour     'pale yellow'
_exptl_crystal_size_max     0.480
_exptl_crystal_size_mid     0.270
_exptl_crystal_size_min     0.130
_exptl_crystal_density_diffrn     1.393
_exptl_crystal_density_meas     ?
_exptl_crystal_density_method     ?
_exptl_crystal_F_000     960
_exptl_absorpt_coefficient_mu     0.461
_exptl_absorpt_correction_type     multi-scan
_exptl_absorpt_process_details
;
(CrysAlis PRO; Agilent, 2013)
;
_shelx_estimated_absorpt_T_min     ?
_shelx_estimated_absorpt_T_max     ?
_exptl_absorpt_correction_T_min     0.3341
_exptl_absorpt_correction_T_max     1.0000
_diffrn_ambient_temperature     293(2)
_diffrn_radiation_type     MoK\a
_diffrn_radiation_wavelength     0.71073
_diffrn_radiation_monochromator     graphite
_diffrn_measurement_device_type     'Agilent Xcalibur Eos'
_diffrn_measurement_device     '\k-geometry diffractometer'
_diffrn_measurement_method     '\w scans'
_diffrn_detector_area_resol_mean     8.02
_diffrn_reflns_number     4539
_diffrn_reflns_av_R_equivalents     0.0348
_diffrn_reflns_theta_min     3.391
_diffrn_reflns_theta_max     25.998
_diffrn_reflns_theta_full     25.242
_diffrn_measured_fraction_theta_max     0.997
_diffrn_measured_fraction_theta_full     0.997
_diffrn_reflns_limit_h_min     -17
_diffrn_reflns_limit_h_max     19
_diffrn_reflns_limit_k_min     -9
_diffrn_reflns_limit_k_max     9
_diffrn_reflns_limit_l_min     -22
_diffrn_reflns_limit_l_max     20
_refine_special_details     ?
_reflns_number_total     2132
_reflns_number_gt     1667
_reflns_threshold_expression     'I > 2\s(I)'
_refine_ls_structure_factor_coef     Fsqd
_refine_ls_matrix_type     full
_refine_ls_R_factor_all     0.0632
_refine_ls_R_factor_gt     0.0488
_refine_ls_wR_factor_gt     0.1268
_refine_ls_wR_factor_ref     0.1376
_refine_ls_goodness_of_fit_ref     1.075
_refine_ls_restrained_S_all     1.075
_refine_ls_number_reflns     2132
_refine_ls_number_parameters     127
_refine_ls_number_restraints     0
_refine_ls_hydrogen_treatment     constr
_refine_ls_weighting_scheme     calc
_refine_ls_weighting_details
              'w=1/[\s^2^(Fo^2^)+(0.0673P)^2^+0.4223P] where P=(Fo^2^+2Fc^2^)/3'
_atom_sites_solution_hydrogens     geom
_atom_sites_solution_primary     direct
_atom_sites_solution_secondary     difmap
_refine_ls_shift/su_max     0.000
_refine_ls_shift/su_mean     0.000
_refine_diff_density_max     0.458
_refine_diff_density_min     -0.344
_refine_ls_extinction_method     none
_refine_ls_extinction_coef     .
loop_
    _atom_type_symbol
    _atom_type_description
    _atom_type_scat_dispersion_real
    _atom_type_scat_dispersion_imag
    _atom_type_scat_source
    'C' 'C' 0.0033 0.0016
                         'International Tables Vol C Tables 4.2.6.8 and 6.1.1.4'
    'H' 'H' 0.0000 0.0000
                         'International Tables Vol C Tables 4.2.6.8 and 6.1.1.4'
    'N' 'N' 0.0061 0.0033
                         'International Tables Vol C Tables 4.2.6.8 and 6.1.1.4'
    'O' 'O' 0.0106 0.0060
                         'International Tables Vol C Tables 4.2.6.8 and 6.1.1.4'
    'S' 'S' 0.1246 0.1234
                         'International Tables Vol C Tables 4.2.6.8 and 6.1.1.4'
_computing_data_collection
;
CrysAlis PRO (Agilent, 2013)
;
_computing_cell_refinement
;
CrysAlis PRO (Agilent, 2013)
;
_computing_data_reduction
;
CrysAlis PRO (Agilent, 2013)
;
_computing_structure_solution
;
SIR92 (Altomare <i>et al.</i>,  1994)
;
_computing_structure_refinement
;
SHELXL2016 (Sheldrick, 2015)
;
_computing_molecular_graphics
;
ORTEP-3 for Windows (Farrugia, 2012) and Mercury (Macrae <i>et al.</i>,
2008)
;
_computing_publication_material
;
SHELXL2016 (Sheldrick, 2015), PLATON (Spek, 2009) and
publCIF (Westrip, 2010)
;
loop_
    _atom_site_type_symbol
    _atom_site_label
    _atom_site_fract_x
    _atom_site_fract_y
    _atom_site_fract_z
    _atom_site_U_iso_or_equiv
    _atom_site_adp_type
    _atom_site_calc_flag
    _atom_site_occupancy
    _atom_site_disorder_assembly
    _atom_site_disorder_group
    S S2 0.12671(5) 0.08363(8) 0.29431(4) 0.0555(3) Uani d 1 . .
    S S1 0.11241(5) 0.40461(8) 0.37170(4) 0.0589(3) Uani d 1 . .
    O O1 0.14349(14) -0.1692(2) 0.40827(11) 0.0641(5) Uani d 1 . .
    O O2 0.12483(13) -0.1107(2) 0.52062(11) 0.0592(5) Uani d 1 . .
    N N1 0.1307(2) 0.2907(3) 0.55919(14) 0.0741(7) Uani d 1 . .
    C C1 0.13376(16) -0.0706(3) 0.45311(14) 0.0477(6) Uani d 1 . .
    C C2 0.13016(16) 0.1100(3) 0.44342(13) 0.0447(6) Uani d 1 . .
    C C3 0.13080(18) 0.2096(3) 0.50818(15) 0.0512(6) Uani d 1 . .
    C C4 0.12494(15) 0.1895(3) 0.37572(14) 0.0449(6) Uani d 1 . .
    C C5 0.1624(2) 0.4577(4) 0.30133(16) 0.0620(7) Uani d 1 . .
    H H5A 0.166410 0.577323 0.299200 0.074 Uiso calc 1 . .
    H H5B 0.224000 0.414405 0.319553 0.074 Uiso calc 1 . .
    C C6 0.1113(2) 0.3938(3) 0.21943(16) 0.0639(7) Uani d 1 . .
    H H6A 0.153558 0.381976 0.192819 0.077 Uiso calc 1 . .
    H H6B 0.065809 0.474754 0.190915 0.077 Uiso calc 1 . .
    C C7 0.06477(19) 0.2289(3) 0.21774(15) 0.0615(7) Uani d 1 . .
    H H7A 0.053615 0.176859 0.167585 0.074 Uiso calc 1 . .
    H H7B 0.006049 0.249883 0.221227 0.074 Uiso calc 1 . .
    C C8 0.1298(2) -0.2859(3) 0.54028(17) 0.0617(7) Uani d 1 . .
    H H8A 0.185483 -0.334042 0.539292 0.074 Uiso calc 1 . .
    H H8B 0.078396 -0.344992 0.503306 0.074 Uiso calc 1 . .
    C C9 0.1279(2) -0.2958(4) 0.62053(19) 0.0731(9) Uani d 1 . .
    H H9A 0.131070 -0.409675 0.636284 0.110 Uiso calc 1 . .
    H H9B 0.179046 -0.236653 0.656364 0.110 Uiso calc 1 . .
    H H9C 0.072531 -0.247544 0.620570 0.110 Uiso calc 1 . .
loop_
    _atom_site_aniso_label
    _atom_site_aniso_U_11
    _atom_site_aniso_U_22
    _atom_site_aniso_U_33
    _atom_site_aniso_U_12
    _atom_site_aniso_U_13
    _atom_site_aniso_U_23
    S2 0.0705(5) 0.0497(4) 0.0437(4) 0.0033(3) 0.0182(3) -0.0037(3)
    S1 0.0862(5) 0.0418(4) 0.0494(4) 0.0049(3) 0.0259(4) 0.0024(3)
    O1 0.0886(14) 0.0476(10) 0.0518(11) 0.0075(9) 0.0211(10) -0.0022(9)
    O2 0.0821(13) 0.0399(9) 0.0561(11) 0.0057(8) 0.0262(10) 0.0067(8)
    N1 0.115(2) 0.0547(14) 0.0513(14) 0.0002(13) 0.0293(15) -0.0027(12)
    C1 0.0463(13) 0.0469(13) 0.0407(13) 0.0027(10) 0.0057(10) 0.0025(11)
    C2 0.0471(12) 0.0443(13) 0.0349(11) 0.0026(10) 0.0064(10) -0.0013(10)
    C3 0.0616(15) 0.0447(13) 0.0413(13) 0.0019(11) 0.0122(12) 0.0057(11)
    C4 0.0417(12) 0.0435(13) 0.0422(13) 0.0018(9) 0.0073(10) 0.0005(10)
    C5 0.0682(17) 0.0556(15) 0.0593(17) -0.0084(13) 0.0203(14) 0.0065(13)
    C6 0.080(2) 0.0629(17) 0.0485(15) -0.0046(14) 0.0235(14) 0.0030(14)
    C7 0.0710(17) 0.0669(17) 0.0389(13) -0.0043(14) 0.0116(13) 0.0008(13)
    C8 0.0763(19) 0.0408(13) 0.0678(19) 0.0036(12) 0.0266(15) 0.0098(12)
    C9 0.098(2) 0.0544(17) 0.078(2) 0.0146(15) 0.0454(19) 0.0181(15)
_geom_special_details
;
 All esds (except the esd in the dihedral angle between two l.s. planes)
 are estimated using the full covariance matrix.  The cell esds are taken
 into account individually in the estimation of esds in distances, angles
 and torsion angles; correlations between esds in cell parameters are only
 used when they are defined by crystal symmetry.  An approximate (isotropic)
 treatment of cell esds is used for estimating esds involving l.s. planes.
;
loop_
    _geom_bond_atom_site_label_1
    _geom_bond_atom_site_label_2
    _geom_bond_site_symmetry_2
    _geom_bond_distance
    _geom_bond_publ_flag
    S2 C4 . 1.736(2) ?
    S2 C7 . 1.817(3) ?
    S1 C4 . 1.747(2) ?
    S1 C5 . 1.805(3) ?
    O1 C1 . 1.198(3) ?
    O2 C1 . 1.343(3) ?
    O2 C8 . 1.456(3) ?
    N1 C3 . 1.146(3) ?
    C1 C2 . 1.469(3) ?
    C2 C4 . 1.378(3) ?
    C2 C3 . 1.436(3) ?
    C5 C6 . 1.514(4) ?
    C5 H5A . 0.9700 ?
    C5 H5B . 0.9700 ?
    C6 C7 . 1.517(4) ?
    C6 H6A . 0.9700 ?
    C6 H6B . 0.9700 ?
    C7 H7A . 0.9700 ?
    C7 H7B . 0.9700 ?
    C8 C9 . 1.492(4) ?
    C8 H8A . 0.9700 ?
    C8 H8B . 0.9700 ?
    C9 H9A . 0.9600 ?
    C9 H9B . 0.9600 ?
    C9 H9C . 0.9600 ?
loop_
    _geom_angle_atom_site_label_1
    _geom_angle_atom_site_label_2
    _geom_angle_atom_site_label_3
    _geom_angle_site_symmetry_1
    _geom_angle_site_symmetry_3
    _geom_angle
    _geom_angle_publ_flag
    C4 S2 C7 . . 100.12(13) ?
    C4 S1 C5 . . 101.16(13) ?
    C1 O2 C8 . . 116.8(2) ?
    O1 C1 O2 . . 124.3(2) ?
    O1 C1 C2 . . 125.9(2) ?
    O2 C1 C2 . . 109.8(2) ?
    C4 C2 C3 . . 118.1(2) ?
    C4 C2 C1 . . 124.0(2) ?
    C3 C2 C1 . . 117.9(2) ?
    N1 C3 C2 . . 179.1(3) ?
    C2 C4 S2 . . 122.55(18) ?
    C2 C4 S1 . . 117.99(18) ?
    S2 C4 S1 . . 119.43(14) ?
    C6 C5 S1 . . 114.9(2) ?
    C6 C5 H5A . . 108.5 ?
    S1 C5 H5A . . 108.5 ?
    C6 C5 H5B . . 108.5 ?
    S1 C5 H5B . . 108.5 ?
    H5A C5 H5B . . 107.5 ?
    C5 C6 C7 . . 113.3(2) ?
    C5 C6 H6A . . 108.9 ?
    C7 C6 H6A . . 108.9 ?
    C5 C6 H6B . . 108.9 ?
    C7 C6 H6B . . 108.9 ?
    H6A C6 H6B . . 107.7 ?
    C6 C7 S2 . . 115.69(19) ?
    C6 C7 H7A . . 108.4 ?
    S2 C7 H7A . . 108.4 ?
    C6 C7 H7B . . 108.4 ?
    S2 C7 H7B . . 108.4 ?
    H7A C7 H7B . . 107.4 ?
    O2 C8 C9 . . 106.2(2) ?
    O2 C8 H8A . . 110.5 ?
    C9 C8 H8A . . 110.5 ?
    O2 C8 H8B . . 110.5 ?
    C9 C8 H8B . . 110.5 ?
    H8A C8 H8B . . 108.7 ?
    C8 C9 H9A . . 109.5 ?
    C8 C9 H9B . . 109.5 ?
    H9A C9 H9B . . 109.5 ?
    C8 C9 H9C . . 109.5 ?
    H9A C9 H9C . . 109.5 ?
    H9B C9 H9C . . 109.5 ?
loop_
    _geom_torsion_atom_site_label_1
    _geom_torsion_atom_site_label_2
    _geom_torsion_atom_site_label_3
    _geom_torsion_atom_site_label_4
    _geom_torsion_site_symmetry_1
    _geom_torsion_site_symmetry_2
    _geom_torsion_site_symmetry_3
    _geom_torsion_site_symmetry_4
    _geom_torsion
    _geom_torsion_publ_flag
    C8 O2 C1 O1 . . . . 1.6(4) ?
    C8 O2 C1 C2 . . . . -178.2(2) ?
    O1 C1 C2 C4 . . . . 9.4(4) ?
    O2 C1 C2 C4 . . . . -170.8(2) ?
    O1 C1 C2 C3 . . . . -171.5(2) ?
    O2 C1 C2 C3 . . . . 8.2(3) ?
    C3 C2 C4 S2 . . . . 178.22(18) ?
    C1 C2 C4 S2 . . . . -2.7(3) ?
    C3 C2 C4 S1 . . . . -3.9(3) ?
    C1 C2 C4 S1 . . . . 175.18(18) ?
    C7 S2 C4 C2 . . . . 153.6(2) ?
    C7 S2 C4 S1 . . . . -24.31(17) ?
    C5 S1 C4 C2 . . . . 153.59(19) ?
    C5 S1 C4 S2 . . . . -28.43(18) ?
    C4 S1 C5 C6 . . . . 65.6(2) ?
    S1 C5 C6 C7 . . . . -32.9(3) ?
    C5 C6 C7 S2 . . . . -37.1(3) ?
    C4 S2 C7 C6 . . . . 65.9(2) ?
    C1 O2 C8 C9 . . . . 174.2(2) ?
_shelx_hkl_file
;
   0   0  -4 6777.25 441.051   3
   0   0   4 6335.26 447.085   3
   0   0   6 607.224 200.441   3
   0   0  -6 334.575 155.462   3
   0   0  -8 39.8138 74.7410   3
   0   0 -10 64765.7 2107.76   3
   0   0 -12 367910. 5554.84   3
   0   0 -14 46789.0 2250.69   3
   0   0 -16 6124.15 873.142   2
   0   0 -16 6808.04 902.576   3
   0   0 -18 162.402 136.183   2
   0   0 -20-180.067 307.087   2
   0   0  20 335.035 282.294   4
   0   0 -22-511.501 295.424   2
   0   0  22 151.568 289.427   4
   0   0 -24 4299.87 848.682   2
   0  -1   3 116221. 1516.84   3
   0  -1  -3 132810. 1828.84   3
   0  -1   3 116086. 1657.00   1
   0   1   3 132976. 1941.11   3
   0  -1   3 126399. 1713.38   2
   0   1  -3 148176. 1918.51   2
   0   1  -5 282339. 3146.46   2
   0   1  -5 262286. 2829.53   3
   0  -1   5 266972. 3061.24   3
   0  -1  -5 296303. 3384.67   3
   0   1   5 292108. 3569.66   3
   0   1  -7 252451. 3351.43   3
   0   1  -7 261270. 3648.99   2
   0  -1  -7 265193. 3763.52   3
   0   1  -9 1957.40 367.501   3
   0   1  -9 2441.05 465.443   2
   0  -1  -9 1990.83 409.894   3
   0   1 -11 4946.53 682.766   2
   0  -1 -11 4725.75 651.525   3
   0   1 -11 3907.80 523.837   3
   0  -1 -13 1297.58 419.872   3
   0   1 -13 1072.44 431.783   2
   0   1 -15 1387.46 508.913   2
   0  -1 -15 2609.33 661.200   3
   0   1 -17 10779.3 1161.00   2
   0  -1 -17 11366.6 1240.13   3
   0  -1  19 18598.1 1724.18   4
   0   1 -19 14813.3 1408.13   2
   0  -1 -19 14765.6 1496.31   3
   0   1  21-202.462 324.806   4
   0  -1 -21 421.444 273.948   2
   0   1 -21 98.4984 287.753   2
   0   1 -23 40.8810 122.992   2
   0   1  23 1.10536 253.747   4
   0  -1 -23 219.560 273.921   2
   0   2   0 91013.9 1187.78   3
   0  -2   0 90490.7 1140.92   3
   0   2  -2 256661. 3036.53   1
   0  -2  -2 267458. 2673.79   3
   0   2   2 261978. 2731.12   3
   0  -2   2 265704. 3188.81   1
   0  -2   4 3277.96 372.859   1
   0  -2   4 3902.32 398.164   2
   0   2   4 4338.59 426.321   3
   0  -2  -4 4387.72 404.810   3
   0   2  -6 26967.3 1146.85   2
   0  -2  -6 25770.4 1127.59   3
   0  -2   6 24758.5 1012.27   3
   0  -2   6 24406.8 1103.99   1
   0   2  -8 31833.4 1483.20   2
   0  -2  -8 30818.7 1471.47   3
   0   2 -10 4872.61 607.988   2
   0  -2 -10 5329.21 666.125   3
   0   2 -12 16965.2 1239.50   2
   0  -2 -12 20295.1 1399.07   3
   0   2 -14-47.7185 236.232   2
   0  -2  14 383.864 228.652   4
   0  -2 -14 253.291 229.426   3
   0  -2 -16-46.1560 232.940   3
   0  -2  16 277.911 127.039   4
   0   2 -16-231.291 211.001   2
   0  -2  18 5174.92 804.179   4
   0   2 -18 4177.12 768.561   2
   0  -2 -18 4450.42 840.584   3
   0  -2 -20 944.791 414.255   3
   0   2 -20 912.727 402.413   2
   0   2 -22 1203.27 449.629   2
   0   2  22 557.987 362.592   4
   0   2 -24-171.744 216.660   2
   0   2  24 210.559 264.889   4
   0  -2 -24 508.612 268.619   2
   0   3  -1 14756.2 559.610   3
   0  -3  -1 15679.2 661.746   3
   0  -3   1 16942.1 575.154   3
   0   3  -1 16109.0 895.381   1
   0   3   1 15692.9 710.350   3
   0   3  -3 98.8749 204.487   1
   0   3   3 315.355 140.438   3
   0  -3  -3 307.788 157.758   3
   0   3  -3 68.6524 29.3679   4
   0  -3   3 392.404 109.237   3
   0  -3  -5 1492.11 281.290   3
   0  -3  -7 384.164 174.150   3
   0  -3   7 503.858 152.814   3
   0  -3  -9 24027.8 1363.02   3
   0  -3   9 19229.4 563.415   4
   0   3 -11 24319.9 1512.62   2
   0  -3 -11 24927.9 1507.43   3
   0  -3  11 24497.8 894.779   4
   0   3 -13 3079.15 616.665   2
   0  -3  13 3247.85 383.262   4
   0  -3 -13 3102.82 584.609   3
   0  -3 -15 435.112 379.356   3
   0   3 -15 441.865 330.745   2
   0  -3  15-10.7955 121.587   4
   0   3 -17 234.478 248.875   2
   0  -3 -17 629.277 380.735   3
   0  -3 -19 115.735 248.652   3
   0   3 -19-606.801 421.404   2
   0   3 -21-27.0524 157.041   2
   0  -3 -21 44.8043 189.025   3
   0   3  23 346.243 399.217   4
   0   3 -23-548.373 305.849   2
   0  -4   0 188617. 2412.31   3
   0   4   0 184691. 2453.89   3
   0   4  -2 26.0980 173.395   1
   0   4   2 45.7601 59.2949   3
   0   4  -2 214.550 77.9040   3
   0  -4  -2-54.7736 115.710   3
   0  -4   2 113.300 70.4925   3
   0  -4  -4 7000.53 609.879   3
   0   4  -4 6683.01 648.073   1
   0  -4   4 7038.84 409.471   3
   0  -4   6 281.004 99.9722   3
   0  -4   6 137.097 48.6250   3
   0  -4   8 8181.61 654.209   3
   0  -4  -8 9830.33 898.712   3
   0  -4 -10 2558.32 526.143   3
   0  -4 -12 16439.4 1317.15   3
   0  -4 -14 2833.49 647.816   3
   0  -4 -16 131.124 167.299   3
   0  -4 -18 381.826 258.600   3
   0  -4 -20 491.628 374.638   3
   0  -4 -22-23.4029 190.249   3
   0   4  22-453.281 386.406   4
   0   5   1 12100.8 931.647   1
   0   5  -1 12944.3 680.164   3
   0   5  -1 11277.9 928.818   1
   0  -5   1 12914.4 670.254   3
   0  -5  -1 13418.5 772.029   3
   0   5   1 13533.3 812.533   3
   0  -5  -3 22238.6 1094.09   3
   0   5  -3 19562.0 692.891   4
   0   5  -3 22261.2 1385.97   1
   0  -5   3 21946.8 828.901   3
   0  -5   5 168448. 2321.61   3
   0  -5  -5 165522. 3325.44   3
   0  -5   7 183808. 2633.53   3
   0  -5  -7 179194. 3724.93   3
   0  -5   7 178294. 2727.96   3
   0  -5   9 9191.14 681.955   3
   0  -5  -9 9638.81 942.289   3
   0  -5 -11 2293.37 511.316   3
   0  -5 -13 1087.85 339.159   3
   0  -5 -15 544.872 275.551   3
   0  -5 -17 5327.11 890.116   3
   0  -5 -19 11192.3 1358.03   3
   0   5  21 1167.00 678.530   4
   0  -5 -21 547.895 352.128   3
   0   6   0 164047. 2844.49   3
   0  -6   0 161406. 2840.31   3
   0  -6   2 19253.7 872.742   3
   0   6  -2 17831.0 1272.61   1
   0   6   2 17432.1 1195.95   1
   0   6  -2 19212.2 864.393   3
   0   6  -2 17447.9 825.527   4
   0  -6  -2 18132.6 1022.55   3
   0   6  -4 2463.49 315.350   1
   0   6   4 3171.32 465.864   1
   0   6  -4 3557.78 291.394   4
   0  -6  -4 3856.17 520.740   3
   0  -6   4 3408.90 349.205   3
   0  -6   6 4842.99 424.360   3
   0  -6  -6 4130.88 555.351   3
   0  -6  -8 19.4958 132.736   3
   0  -6   8 378.213 173.573   3
   0  -6 -10 44.3881 150.437   3
   0  -6  10 177.814 106.922   3
   0  -6 -12 54116.0 2568.45   3
   0  -6 -14 8656.18 1077.45   3
   0  -6 -16 519.782 296.398   3
   0  -6 -18 294.912 283.584   3
   0  -6 -20 282.724 337.428   3
   0   7  -1 4034.62 458.071   4
   0   7  -1 3271.29 604.457   1
   0   7   1 3383.10 566.911   1
   0  -7   1 4418.49 492.930   3
   0  -7  -1 4366.50 509.095   3
   0   7  -3 59.9606 76.0408   4
   0  -7  -3-55.3032 163.729   3
   0   7   3-355.711 332.087   1
   0  -7   3-36.0503 81.4483   3
   0  -7   5 31075.1 1090.04   3
   0  -7  -5 28400.0 1560.95   3
   0   7   5 31230.3 1838.33   1
   0   7  -5 31905.9 1910.70   1
   0  -7  -7 3226.40 584.922   3
   0   7   7 3780.13 670.342   1
   0  -7  -9 485.758 178.891   3
   0  -7 -11 2736.52 599.620   3
   0  -7 -13 458.867 298.443   3
   0  -7 -15 667.226 336.875   3
   0  -7 -17 1027.44 430.915   3
   0   7  19 2250.01 980.900   4
   0  -7 -19 935.703 437.665   3
   0  -8   0 9701.16 803.097   3
   0   8   0 8102.41 957.529   1
   0   8   0 7906.15 727.639   4
   0   8  -2 186.469 99.9127   4
   0   8  -2 95.8070 132.248   1
   0   8   2 213.489 246.511   1
   0  -8  -2 354.891 211.350   3
   0   8   4 1229.78 508.139   1
   0  -8  -4 1603.02 430.359   3
   0   8  -4 1719.23 567.954   1
   0   8   6 639.577 321.290   1
   0  -8  -6 289.679 185.950   3
   0  -8  -8 905.795 370.252   3
   0   8   8 670.829 431.657   1
   0  -8 -10 2200.13 610.412   3
   0   8  10 2573.45 676.357   1
   0   8  12 2563.57 685.029   1
   0  -8 -12 1713.03 521.261   3
   0  -8 -14 167.226 242.685   3
   0  -8 -16 457.992 298.704   3
   0  -8 -18 32.8069 175.454   3
   0   9   1 1414.18 455.795   1
   0   9   1 1858.43 396.085   4
   0   9  -1 1917.51 521.646   1
   0   9  -3 6145.90 993.047   1
   0   9   3 5210.63 849.743   1
   0   9   3 6396.47 839.371   4
   0   9   5 10424.5 1256.38   1
   0   9   5 10943.8 1224.94   4
   0   9   7 170.592 187.113   1
   0  -9  -7 465.890 270.846   3
   0   9   9 16.7328 323.968   1
   0  -9  -9 555.536 283.496   3
   0   9  11 4369.24 1010.76   1
   0  -9 -11 2331.25 626.655   3
   0   9  13 2051.88 861.588   4
   0  -9 -13 844.916 348.606   3
   0   9  15 873.087 745.268   4
   0  -9 -15-89.3985 97.2915   3
   0  10   0 27164.1 2002.98   1
   0  10  -2 973.315 441.330   1
   0  10   2 1681.07 566.055   1
   0  10   4 1488.29 546.859   1
   0  10   4 911.783 321.146   4
   0  10   6 327.579 307.661   1
   0  10   6 24.4423 172.546   4
   0  10   8 3442.54 814.762   1
   0  10   8 5464.89 1084.08   4
   0  10  10-327.858 335.234   1
   0  10  10 327.488 398.128   4
   0  10  12 10682.4 1955.40   4
   0  11   1 55.5911 193.330   1
   0  11  -1 77.7528 182.077   1
   0  11   3 144.114 152.474   1
   0  11   5 4363.08 954.354   1
   0  11   7 7898.58 1338.76   1
   0  11   9 13.5194 211.866   1
   0  11   9-47.0681 216.437   4
   1   0 -25 759.587 374.106   2
   1   0 -23-135.229 150.575   2
   1   0 -21-578.157 302.892   2
   1   0 -19-331.851 298.649   2
   1   0 -19-214.699 241.405   3
   1   0 -17 26.7628 155.947   3
   1   0 -17-18.8185 143.940   2
   1   0 -15 493.055 324.338   3
   1   0 -13 2072.81 622.908   3
   1   0 -11-242.038 211.354   3
   1   0  -9-116.298 132.092   3
  -1   0   7-30.0119 113.268   3
   1   0  -7 70.8001 94.7916   3
   1   0  -5-44.6347 97.7516   3
  -1   0   5 136.902 74.8525   3
  -1   0   3 71.2232 60.4270   3
   1   0   3 16.0316 48.6807   3
  -1   0  -3 66.3310 69.2955   3
  -1   0  -5 939.004 347.519   3
   1   0   5-24.6739 102.388   3
  -1   0  -7 270.055 261.665   3
  -1   0  -9 437.035 323.613   3
  -1   0 -11-151.841 134.351   3
  -1   0 -13-60.6377 245.481   3
  -1   0 -15 589.408 443.881   2
  -1   0 -17-159.792 215.339   2
   1   0  17-618.049 446.464   4
  -1   0 -19-212.152 255.754   2
   1   0  19-81.6937 136.188   4
  -1   0 -21-849.429 376.194   2
   1   0  21-75.9071 257.632   4
  -1   0 -23 157.201 242.694   2
   1  -1 -24 503.878 308.947   2
   1   1 -24 163.999 208.164   2
  -1   1  24 0.23416 293.422   4
   1   1 -22 1953.29 522.477   2
   1  -1 -22 2008.43 554.023   2
   1  -1 -22 2411.98 694.720   3
   1   1 -20 224.877 249.682   2
   1  -1 -20 259.264 161.987   3
   1  -1 -18 6354.31 961.279   3
   1   1 -18 5579.43 839.995   2
   1  -1 -16 24365.0 1662.47   3
   1   1 -16 20584.7 1493.16   2
   1   1 -16 24333.8 1654.99   3
   1  -1 -14 1053.93 438.080   3
   1   1 -14 322.629 252.094   3
   1   1 -14 1472.87 479.909   2
   1  -1 -12 10602.1 948.844   3
   1   1 -12 9922.59 851.727   3
   1   1 -12 11067.5 966.433   2
   1   1 -10 69670.7 2181.39   2
   1  -1 -10 72557.5 2280.45   3
   1   1 -10 70463.4 2079.41   3
   1  -1  -8 32933.4 1359.93   3
  -1  -1   8 28180.8 1229.93   3
   1   1  -8 30516.1 1202.77   3
   1   1  -8 32234.5 1305.59   2
  -1   1   6 62316.7 1733.99   3
   1   1  -6 64414.2 1535.94   2
  -1  -1   6 60295.6 1474.17   3
   1   1  -6 64356.7 1503.47   3
   1   1  -4 2586.00 218.468   3
   1   1  -4 2769.05 252.395   2
  -1   1   4 2906.59 312.477   3
   1  -1  -4 2944.78 294.912   3
  -1  -1   4 2746.91 262.423   2
  -1  -1   4 2424.23 219.712   3
   1  -1  -2 3601.94 247.756   3
   1   1   2 575761. 3767.77   3
  -1   1  -2 580628. 3573.10   1
   1  -1   2 592097. 3856.97   2
  -1  -1  -2 600610. 3743.07   3
  -1   1  -2 593539. 3742.80   2
  -1  -1  -4 15133.4 759.278   3
   1  -1   4 13694.5 692.488   3
   1  -1   4 12994.0 483.135   4
   1  -1   4 13229.5 613.895   1
   1  -1   4 13455.1 704.818   2
   1   1   4 14036.4 744.793   3
  -1   1  -4 14595.6 718.550   2
   1  -1   6 100710. 2302.67   3
  -1   1  -6 105982. 2301.83   2
   1  -1   8 35910.6 1263.98   1
  -1   1  -8 40564.5 1595.24   2
  -1  -1  -8 40660.9 1609.36   3
  -1  -1 -10 25166.0 1462.04   3
  -1   1 -10 23866.0 1459.97   2
  -1   1 -12 45630.4 2070.33   2
  -1  -1 -12 45314.0 2064.99   3
  -1   1 -14 97999.6 3240.03   2
  -1  -1 -14 101461. 3329.02   3
   1  -1  14 98011.0 3049.51   4
  -1   1 -16 2444.67 567.929   2
  -1  -1 -16 2888.16 622.998   3
   1  -1  16 2492.41 524.916   4
   1   1  18 630.415 322.473   4
  -1   1 -18 749.756 318.278   2
   1  -1  18 200.290 179.061   4
  -1  -1 -20-130.679 195.860   2
   1   1  20-3.50573 160.138   4
   1  -1  20 308.979 261.696   4
  -1   1 -20 282.380 250.650   2
   1   1  22-266.641 343.567   4
  -1  -1 -22 787.564 442.931   2
  -1   1 -22 855.061 405.351   2
  -1   1 -24 995.693 448.344   2
   1   2 -25-289.544 351.162   2
  -1   2  25-836.426 539.099   4
   1   2 -23 282.873 123.591   2
   1  -2 -23 451.438 305.035   3
   1  -2 -21 4169.57 834.767   3
   1   2 -21 3874.19 764.171   2
   1   2 -19 6228.19 954.197   2
   1  -2 -19 7234.84 1029.88   3
   1  -2 -17 3173.60 647.658   3
   1   2 -17 2005.79 479.797   2
   1   2 -15 10937.9 1071.97   2
   1  -2 -15 13867.2 1296.78   3
   1   2 -13-265.175 195.765   2
   1  -2 -13 160.015 186.639   3
   1   2 -11 126.348 98.8379   2
   1  -2 -11 183.457 130.254   3
   1   2  -9 12549.6 900.099   2
   1  -2  -9 13112.1 927.426   3
   1  -2  -7 1751.36 303.512   3
   1   2  -7 2424.14 433.882   2
  -1  -2   7 2220.15 303.300   3
  -1  -2   5 356216. 4014.09   1
  -1  -2   5 389658. 3844.87   2
   1  -2  -5 414962. 4127.41   3
  -1  -2   5 373636. 3016.23   3
  -1   2   5 418280. 4549.29   3
   1  -2  -3 179479. 2343.96   3
  -1  -2   3 178261. 2630.42   1
  -1   2   3 174897. 2501.50   3
  -1   2   1 90418.8 1449.79   3
   1  -2  -1 94006.6 1437.73   3
   1   2  -1 91615.5 1276.03   4
   1   2   1 11676.5 560.609   1
  -1   2  -1 11599.2 502.273   3
   1   2   1 11684.4 528.027   3
   1  -2   1 12208.1 469.584   3
  -1  -2  -1 11051.2 483.460   3
   1  -2   3 25128.7 992.877   2
   1  -2   3 26697.4 1057.89   1
  -1   2  -3 23896.4 964.273   1
   1   2   3 25321.6 988.018   3
  -1  -2  -3 23353.7 885.810   3
   1  -2   5 8219.37 626.955   1
  -1   2  -5 7948.81 645.756   2
  -1  -2  -5 7973.61 623.520   3
  -1  -2  -7 299000. 4335.16   3
  -1   2  -7 317475. 4457.31   2
  -1   2  -9 38852.4 1741.84   2
  -1  -2  -9 40411.6 1791.87   3
   1  -2   9 36784.4 1174.12   4
  -1  -2 -11 642.725 182.204   3
  -1   2 -11 292.179 163.257   2
   1  -2  11 628.659 186.002   4
  -1   2 -13-117.822 290.387   2
   1  -2  13 294.220 140.524   4
  -1  -2 -13 80.1825 172.566   3
  -1   2 -15 61.1321 150.186   2
   1  -2  15 1.94509 171.272   4
  -1  -2 -15-41.6332 120.448   3
  -1   2 -17-19.1782 181.914   2
  -1  -2 -17 343.438 320.605   3
   1  -2  17 135.226 161.212   4
   1   2  19 10396.6 1461.75   4
  -1  -2 -19 7583.03 1095.10   3
  -1   2 -19 7203.10 1057.73   2
   1   2  21 10205.8 1589.06   4
  -1   2 -21 7582.09 1152.37   2
   1   2  23-382.111 441.939   4
  -1  -2 -23 185.748 225.403   2
  -1   2 -23-288.132 271.963   2
  -1   3  24 3233.85 1023.55   4
   1   3 -24 1559.08 483.258   2
   1   3 -22 795.255 388.014   2
   1  -3 -22 1352.73 505.197   3
   1   3 -20 2298.07 525.980   2
   1  -3 -20 2620.84 657.567   3
   1   3 -18-64.9981 221.510   2
   1  -3 -18 668.804 333.381   3
   1  -3 -16 34574.4 2140.02   3
   1   3 -16 30146.9 1858.24   2
   1  -3 -14 766.895 308.053   3
  -1  -3  14 876.399 215.001   4
   1   3 -14 1060.46 361.317   2
   1  -3 -12 61805.6 2438.93   3
   1   3 -12 65594.2 2454.30   2
   1  -3 -10 85042.1 2573.14   3
   1  -3  -8 19983.7 1149.13   3
  -1  -3   8 18455.8 881.460   3
  -1  -3   6 15295.3 651.564   3
   1  -3  -6 15402.2 924.165   3
  -1   3   4 165911. 2918.32   3
   1  -3  -4 177361. 2749.84   3
  -1  -3   2 7327.51 288.848   3
   1   3  -2 8579.20 417.542   4
   1  -3  -2 8553.13 529.152   3
   1   3  -2 7650.47 306.614   3
  -1   3   2 8254.41 546.978   3
   1   3  -2 8692.42 664.894   1
  -1  -3   0 173255. 1935.42   3
  -1   3   0 178211. 2298.80   3
   1  -3   0 188581. 2220.40   3
   1   3   0 181361. 2040.58   3
   1   3   0 188284. 2906.52   1
   1  -3   2 736728. 4274.53   3
   1   3   2 746566. 5387.40   3
  -1   3  -4 2411.52 357.249   1
  -1  -3  -4 2539.21 342.172   3
   1  -3   4 2650.65 287.353   3
   1   3   4 2297.90 340.559   3
  -1  -3  -6 32346.3 1435.54   3
  -1  -3  -8 3227.06 503.209   3
  -1  -3 -10 4315.39 626.723   3
  -1   3 -10 4308.18 644.939   2
   1  -3  10 3437.11 291.475   4
   1  -3  12 47449.8 1426.08   4
  -1  -3 -12 47073.7 2209.54   3
  -1   3 -12 49688.9 2267.44   2
  -1   3 -14 34604.9 2009.57   2
  -1  -3 -14 30867.5 1884.92   3
   1  -3  14 34885.7 1424.28   4
  -1  -3 -16 9412.06 1149.04   3
  -1   3 -16 9143.16 1111.47   2
  -1   3 -18 1775.87 483.136   2
  -1  -3 -18 2305.31 599.157   3
  -1   3 -20 686.058 340.340   2
  -1  -3 -20 551.786 220.685   3
  -1   3 -22 125.479 202.130   2
   1   3  22 751.901 499.850   4
   1  -4 -21 2791.74 704.322   3
   1  -4 -19-248.266 350.509   3
   1  -4 -17 9410.83 1156.96   3
   1  -4 -15 6076.29 861.345   3
   1  -4 -13 24889.1 1670.28   3
   1  -4 -11 28231.2 1609.76   3
  -1  -4   9 30240.0 1160.32   3
   1  -4  -9 36261.5 1685.06   3
  -1  -4   7 64064.6 1433.90   3
   1  -4  -7 64536.6 2139.69   3
  -1  -4   5 43808.1 902.697   3
  -1  -4   5 43192.7 953.038   3
   1  -4  -3 30126.9 1200.66   3
   1   4  -3 30114.8 1451.34   1
   1   4  -3 28114.5 815.716   4
   1   4  -1 42397.2 994.349   3
  -1  -4   1 45568.1 1045.80   3
   1  -4  -1 47189.2 1333.14   3
   1   4  -1 42411.9 1197.53   4
  -1   4   1 47122.4 1400.51   3
   1   4  -1 46692.4 1725.70   1
   1  -4   1 18104.1 737.213   3
   1   4   1 17860.7 1012.66   1
  -1   4  -1 16823.3 1044.35   1
  -1   4  -1 17461.4 794.613   3
   1   4   1 18509.4 852.181   3
  -1  -4  -1 17759.1 794.861   3
   1  -4   3 344.867 155.322   3
   1   4   3 33.2484 103.409   3
  -1  -4  -5 967.256 248.027   3
  -1   4  -5 845.113 209.609   1
   1  -4   5 1196.11 212.113   3
  -1  -4  -7 170710. 3615.04   3
  -1  -4  -9 14707.0 1133.24   3
  -1  -4 -11 575.934 244.021   3
  -1  -4 -13 302.589 279.649   3
  -1  -4 -15 6671.55 959.382   3
  -1  -4 -17 2462.55 617.430   3
   1   4  19 13033.1 1817.29   4
  -1  -4 -19 7377.96 1106.90   3
  -1  -4 -21 980.022 415.961   3
   1   4  21 3898.40 1114.09   4
   1  -5 -22 718.184 423.120   3
   1  -5 -20 541.194 372.374   3
   1  -5 -18 2673.38 685.603   3
   1  -5 -16 1114.11 408.007   3
   1  -5 -14 16.3710 148.991   3
   1  -5 -12 1270.66 367.691   3
  -1  -5  10 15646.7 841.950   3
   1  -5 -10 16444.9 1232.70   3
  -1  -5   8 8743.19 529.171   3
   1  -5  -8 10575.5 959.384   3
  -1  -5   8 10897.4 587.429   3
   1  -5  -6 572.203 246.441   3
  -1  -5   6 403.543 96.3476   3
  -1  -5   6 318.532 75.3448   3
   1   5  -4 3444.01 542.384   1
   1  -5  -4 3510.99 446.100   3
   1   5  -4 4093.18 301.878   4
  -1  -5   4 3216.61 258.265   3
   1  -5  -2-53.4111 153.178   3
   1   5  -2-64.0591 81.2559   4
   1   5  -2 47.1598 34.7780   3
  -1  -5   2 118.475 88.2602   3
  -1  -5   0 28047.9 1010.20   3
   1   5   0 26916.6 1436.30   1
  -1   5   0 29609.0 1191.42   3
   1  -5   0 27915.6 1086.43   3
   1   5   0 27773.7 1029.40   3
  -1   5   0 27881.8 1449.89   1
  -1  -5  -2 22509.2 1045.59   3
  -1   5  -2 20168.2 1252.07   1
   1   5   2 19845.0 1197.68   1
   1  -5   2 22617.4 951.784   3
   1  -5   4 11740.6 692.690   3
  -1   5  -4 14428.1 1169.95   1
  -1  -5  -4 12103.5 859.981   3
   1   5   4 11356.8 911.896   1
   1  -5   6 203.849 99.5157   3
  -1  -5  -6 1041.45 366.963   3
   1  -5   8 3434.92 444.586   3
  -1  -5  -8 3413.16 546.461   3
  -1  -5 -10 24029.5 1574.05   3
  -1  -5 -12 1993.22 454.906   3
  -1  -5 -14 3863.21 701.482   3
  -1  -5 -16 1553.15 522.165   3
  -1  -5 -18 715.525 393.561   3
  -1  -5 -20 355.127 210.893   3
   1   5  20 807.642 521.364   4
   1  -6 -21 1045.72 463.006   3
   1  -6 -19 557.773 307.209   3
   1  -6 -17 308.933 241.053   3
   1  -6 -15 141.733 151.057   3
   1  -6 -13 9760.42 1143.35   3
   1  -6 -11 261.238 188.189   3
   1  -6  -9 5680.81 723.837   3
  -1  -6   9 6767.29 485.486   3
   1  -6  -7 9277.90 923.265   3
  -1  -6   7 8951.88 499.516   3
   1  -6  -5 15169.5 1070.64   3
  -1  -6   5 13437.0 544.918   3
   1   6  -3-48.6723 85.1296   4
  -1  -6   3 33.0022 48.1877   3
   1  -6  -3 33.8691 84.1880   3
  -1   6   1 15051.5 1139.08   1
   1  -6  -1 17589.7 1030.38   3
   1   6  -1 17943.0 825.547   3
   1   6  -1 16490.7 912.757   4
   1   6  -1 17720.9 1285.47   1
  -1  -6   1 17502.2 823.886   3
  -1  -6  -1 1149.66 218.162   3
   1  -6   1 1534.25 298.391   3
   1   6   1 883.644 207.362   1
  -1   6  -1 1566.40 285.088   3
  -1   6  -1 1548.72 487.391   1
  -1   6  -3 3229.69 305.689   4
  -1  -6  -3 3358.77 454.587   3
   1   6   3 2604.17 398.173   1
  -1   6  -3 3195.77 475.837   1
   1  -6   3 3497.87 399.367   3
   1   6   5 3000.65 487.889   1
  -1  -6  -5 2592.20 448.454   3
  -1   6  -5 2702.03 485.343   1
   1  -6   5 3160.55 368.279   3
  -1  -6  -7 71587.8 2588.95   3
   1  -6   7 80009.7 2011.22   3
   1  -6   9 8694.17 724.117   3
  -1  -6  -9 7312.75 875.896   3
  -1  -6 -11 931.691 448.175   3
   1  -6  11 504.619 258.781   3
  -1  -6 -13 1377.21 431.703   3
  -1  -6 -15 186.827 315.953   3
  -1  -6 -17-75.5578 116.186   3
   1   6  19 3447.30 1091.87   4
  -1  -6 -19 2007.18 627.001   3
   1  -7 -18 233.718 253.555   3
   1  -7 -16 904.447 362.294   3
   1  -7 -14-157.517 234.929   3
   1  -7 -12 3201.10 680.037   3
   1  -7 -10 2449.23 519.670   3
   1  -7  -8 1797.11 400.026   3
   1  -7  -6 7483.96 823.096   3
   1  -7  -4 1173.64 304.866   3
   1   7  -4 584.634 151.612   1
   1   7  -4 1534.54 228.233   4
  -1  -7   4 993.823 148.966   3
  -1   7   4 876.681 302.447   1
   1   7  -2 4509.63 471.101   4
  -1  -7   2 5017.61 429.323   3
   1   7  -2 3938.34 615.247   1
   1  -7  -2 4688.00 572.835   3
  -1   7   2 3683.79 536.535   1
   1   7   0 14639.1 955.888   4
   1  -7   0 16433.3 1014.05   3
  -1   7   0 14696.8 1219.53   1
   1   7   0 15248.9 1251.61   1
  -1  -7   0 14868.5 869.797   3
  -1   7  -2 24880.2 1017.25   4
   1  -7   2 32299.0 1352.67   3
  -1   7  -2 26866.2 1722.52   1
  -1  -7  -2 30548.6 1407.04   3
   1   7   2 28144.6 1513.74   4
   1   7   2 29567.1 1766.96   1
   1  -7   4 15558.4 891.527   3
  -1  -7  -4 13274.6 1032.48   3
  -1   7  -4 12821.3 1175.67   1
   1   7   4 14970.6 1263.41   1
  -1   7  -4 11934.7 532.158   4
  -1   7  -6 2192.71 609.517   1
  -1  -7  -6 1572.09 384.629   3
   1  -7   6 2205.14 371.382   3
   1   7   6 2219.50 497.053   1
  -1  -7  -8 446.923 214.837   3
   1   7   8-8.10628 312.614   1
  -1  -7 -10 1038.62 363.082   3
   1   7  10 813.410 248.032   1
  -1  -7 -12 3311.71 712.896   3
   1   7  12 3634.40 751.339   1
  -1  -7 -14 4194.91 820.721   3
  -1  -7 -16 931.361 438.287   3
   1   7  16 821.332 269.520   4
  -1  -7 -18-171.454 256.198   3
   1   7  18-405.935 442.137   4
   1  -8 -17 2782.03 742.842   3
   1  -8 -15 1603.79 538.114   3
   1  -8 -13-67.7004 104.962   3
   1  -8 -11 2398.41 620.581   3
   1  -8  -9 9560.73 1103.73   3
  -1   8   9 12858.5 1428.92   1
  -1   8   7 3123.89 735.583   1
   1  -8  -7 2314.25 515.834   3
   1  -8  -5 35109.1 1891.53   3
  -1   8   5 38208.1 2208.08   1
   1  -8  -3 9920.67 935.042   3
   1   8  -3 8225.26 1029.31   1
  -1   8   3 9669.67 1122.66   1
   1  -8  -1 246.895 179.834   3
  -1   8   1 16.1018 272.972   1
   1   8  -1 329.892 150.011   4
   1   8  -1-68.9226 194.020   1
   1   8   1 173.695 110.823   4
   1   8   1-370.725 376.322   1
   1  -8   1 172.321 130.313   3
  -1   8  -1 23.9730 74.6678   4
  -1  -8  -1 87.0700 85.7463   3
  -1   8  -1-117.880 279.822   1
   1   8   3 6568.58 843.250   4
   1   8   3 5084.38 760.995   1
  -1   8  -3 4789.50 755.919   1
  -1  -8  -3 5894.50 696.775   3
   1   8   5 1141.52 486.846   4
  -1   8  -5 526.162 418.288   1
   1   8   5 410.703 339.337   1
  -1  -8  -5 162.581 97.0651   3
  -1  -8  -7 24567.9 1678.24   3
   1   8   7 28397.2 1981.78   1
  -1  -8  -9 17219.1 1506.43   3
   1   8   9 23664.9 1916.91   1
   1   8  11 1622.42 505.252   1
  -1  -8 -11 1410.05 455.825   3
   1   8  13-376.439 481.405   4
  -1  -8 -13-33.7693 206.520   3
  -1  -8 -15 578.355 287.921   3
   1   8  15 1355.60 625.275   4
  -1  -8 -17 85.3699 275.928   3
   1  -9 -16 2172.36 643.930   3
   1  -9 -14-379.288 352.577   3
   1  -9 -12 1169.79 428.558   3
  -1   9  12 2699.93 819.407   1
  -1   9  10 16307.2 1795.66   1
   1  -9 -10 11718.0 1298.78   3
  -1   9   8 216.667 217.712   1
   1  -9  -8-8.64659 124.317   3
   1  -9  -6 296.513 165.460   3
  -1   9   6-151.128 176.047   1
  -1   9   4 6885.70 995.010   1
   1   9  -2 1933.92 525.141   1
  -1   9   2 2356.23 584.567   1
  -1   9   2 1636.60 361.296   4
  -1   9   0 7512.74 1008.30   1
   1   9   0 7963.18 1017.61   1
   1   9   2 17926.5 1315.79   4
   1   9   2 17665.9 1548.92   1
  -1   9  -2 15629.2 1404.88   1
   1   9   4 1082.15 510.894   1
   1   9   4 1389.79 505.325   4
  -1   9  -4 1101.05 416.913   1
   1   9   6 2031.92 505.994   1
   1   9   6 2326.06 584.348   4
   1   9   8 4300.04 819.294   1
   1   9   8 5345.76 998.966   4
  -1  -9  -8 4087.50 751.323   3
  -1  -9 -10 910.712 400.094   3
   1   9  10 2277.32 901.502   4
   1   9  10 1806.65 648.263   1
   1   9  12 3275.69 944.227   4
  -1  -9 -12 1957.81 585.992   3
   1   9  14 13918.4 2304.75   4
  -1  -9 -14 6264.53 1057.23   3
  -1  -9 -16 270.533 307.420   3
  -1  10  13 999.307 730.755   4
  -1  10  11 3630.35 1123.06   4
  -1  10  11 2046.76 730.205   1
  -1  10   9 110.251 151.999   1
  -1  10   9 196.444 306.621   4
  -1  10   7-521.006 396.270   4
  -1  10   7-136.655 220.603   1
  -1  10   5 1426.61 468.028   4
  -1  10   5 1541.49 592.475   1
  -1  10   3 6175.78 1013.12   1
  -1  10   1 2233.36 680.975   1
   1  10  -1 4079.63 1002.91   1
  -1  10  -1 3388.47 739.199   1
   1  10   1 2926.92 720.406   1
  -1  10  -3 752.947 395.579   1
   1  10   3 690.387 385.416   1
   1  10   5 4100.29 855.266   1
   1  10   5 4300.03 792.572   4
   1  10   7 1519.48 601.477   4
   1  10   7 875.560 409.682   1
   1  10   9 2083.01 655.732   1
   1  10   9 2531.53 791.229   4
   1  10  11 706.904 639.786   4
  -1  11  10-326.925 488.358   4
  -1  11  10-649.796 498.345   1
  -1  11   8 1630.99 710.454   1
  -1  11   6 1885.01 700.739   1
  -1  11   4 399.097 309.703   1
  -1  11   2 2594.12 686.712   1
  -1  11   0-197.515 299.284   1
   1  11   2 493.394 340.017   1
  -1  11  -2-399.972 289.986   1
   1  11   4 3058.84 773.207   1
   1  11   6 747.079 465.248   1
   1  11  10 1392.30 593.233   4
   2   0 -24 438.477 290.909   2
   2   0 -22 1368.89 401.325   2
   2   0 -22 2153.66 583.726   3
   2   0 -20-457.982 253.910   2
   2   0 -20-206.011 230.342   3
   2   0 -18 6849.36 920.007   3
   2   0 -18 6087.42 802.831   2
   2   0 -16 18860.7 1414.26   3
   2   0 -14 204630. 4367.57   3
   2   0 -12 1899.32 485.757   3
   2   0 -10 914.185 253.185   3
   2   0  -8 307599. 3810.14   3
   2   0  -6 104178. 1896.83   3
  -2   0   6 98729.5 1997.61   3
   2   0  -4 170383. 1955.30   3
  -2   0   4 150451. 1944.91   3
   2   0   2 373345. 2944.74   4
  -2   0  -2 363624. 3043.08   4
   2   0   4 92207.8 1745.84   4
   2   0   4 96995.4 2062.71   3
   2   0   6 75329.1 1867.56   4
   2   0   8 49859.1 1729.57   4
   2   0  10 749.263 232.280   4
   2   0  12 3773.94 690.804   4
   2   0  14 77290.6 2999.58   4
  -2   0 -14 83954.7 3113.11   2
  -2   0 -16 5879.52 908.596   2
   2   0  16 6482.00 921.477   4
   2   0  18 1245.78 465.629   4
  -2   0 -18 804.958 389.368   2
  -2   0 -20 2261.02 608.599   2
   2   0  20 3251.33 821.517   4
  -2   0 -22 423.056 304.317   2
   2  -1 -25 267.643 278.947   2
   2   1 -25-29.6421 107.006   2
   2  -1 -23 483.596 361.507   3
   2  -1 -23 188.656 202.755   2
   2   1 -23 212.396 236.770   2
   2   1 -21 6895.87 939.012   2
   2  -1 -21 8931.46 1229.33   3
   2   1 -19 7461.85 950.656   2
   2   1 -19 8451.24 1092.54   3
   2  -1 -19 8149.55 1067.40   3
   2   1 -17 13779.7 1264.51   3
   2   1 -17 12823.2 1152.46   2
   2  -1 -17 14462.7 1312.20   3
   2   1 -15 392.818 331.602   3
   2   1 -15 308.183 282.860   2
   2  -1 -15 426.674 353.126   3
   2   1 -13 8135.05 783.753   3
   2   1 -13 8704.53 852.482   2
   2  -1 -13 7483.54 817.550   3
   2  -1 -11 8082.40 776.808   3
   2   1 -11 8687.92 771.859   2
   2   1 -11 8590.43 751.238   3
   2   1  -9 122662. 2498.83   2
   2   1  -9 122682. 2493.76   3
   2  -1  -9 124791. 2731.97   3
   2   1  -7 52915.4 1400.98   2
   2  -1  -7 53902.0 1575.95   3
   2   1  -7 51218.0 1377.96   3
   2   1  -5 82891.2 1369.21   3
   2  -1  -5 87580.6 1714.61   3
  -2   1   5 82634.9 1812.09   3
   2   1  -5 87418.0 1416.34   2
  -2  -1   3 27607.9 573.357   2
   2  -1  -3 26126.2 765.873   3
  -2   1   3 27385.2 893.436   3
   2   1  -3 26572.7 523.319   3
   2  -1  -1 13356.3 492.163   3
  -2  -1   1 12891.2 491.140   4
   2   1   1 356.758 100.691   3
   2  -1   1 246.055 72.3921   2
  -2  -1  -1 255.257 89.9747   4
   2   1   1 164.746 89.1470   4
  -2  -1  -1 176.834 54.2434   1
   2  -1   3 2528.62 309.607   2
   2   1   3 1903.07 261.657   4
  -2   1  -3 2566.80 301.548   2
  -2  -1  -3 2833.85 329.709   3
   2   1   3 2805.73 341.844   3
  -2   1  -3 2323.38 232.487   4
  -2   1  -3 2605.94 259.851   1
  -2  -1  -5 246746. 3575.25   3
  -2   1  -5 244313. 3410.72   2
   2  -1   5 234930. 2768.36   1
   2  -1   5 241878. 3552.34   3
   2   1   5 236847. 3600.40   3
   2  -1   7 8033.11 572.340   4
  -2  -1  -7 9222.74 822.089   3
  -2   1  -7 9393.69 759.764   2
   2  -1   7 8086.16 560.938   1
   2  -1   9 88223.4 2220.85   4
  -2   1  -9 98626.6 2763.14   2
  -2  -1  -9 97522.8 2820.61   3
   2  -1   9 88502.3 2064.98   1
  -2   1 -11 1040.14 546.227   2
   2  -1  11 217.221 198.690   4
  -2  -1 -11 1439.83 527.215   3
  -2  -1 -13 8568.85 1022.12   3
  -2   1 -13 8581.53 1039.07   2
   2  -1  13 7807.62 838.941   4
   2   1  15-181.927 297.336   4
   2  -1  15-72.0609 187.428   4
  -2   1 -15-182.260 166.437   2
   2   1  17 11803.7 1392.76   4
  -2   1 -17 10816.2 1223.09   2
   2  -1  17 12202.3 1289.13   4
   2  -1  19 3302.88 738.751   4
   2   1  19 3208.25 823.392   4
  -2  -1 -19 3094.84 783.653   2
  -2   1 -19 3700.96 788.869   2
  -2   1 -21 4772.29 927.014   2
  -2  -1 -21 3796.85 838.042   2
   2   1  21 6781.81 1257.58   4
  -2   1 -23 386.243 292.254   2
  -2  -1 -23 612.983 356.170   2
   2   1  23 597.065 457.841   4
  -2   2  26 1078.72 675.668   4
   2  -2 -24-223.885 254.989   3
   2   2 -24-140.208 195.708   2
   2   2 -22 157.984 209.311   2
   2  -2 -22 441.236 318.626   3
   2   2 -20 2571.11 606.734   2
   2  -2 -20 2051.65 589.156   3
   2  -2 -18 333.418 290.034   3
   2   2 -18 197.785 155.755   2
   2  -2 -16 997.724 372.655   3
   2   2 -16 748.857 287.505   2
   2   2 -14 29454.4 1614.46   2
   2  -2 -14 32532.5 1807.06   3
   2   2 -14 30843.6 1592.25   3
   2   2 -12 6691.77 719.178   2
   2   2 -12 7963.18 740.260   3
   2  -2 -12 7916.78 813.945   3
   2   2 -10 42844.0 1514.13   3
   2   2 -10 40014.8 1598.10   2
   2  -2 -10 43917.4 1761.34   3
  -2  -2   8 10.7806 53.1492   3
   2   2  -8 93.9444 69.5607   3
   2   2  -8 37.8112 92.4509   2
   2  -2  -8 40.8225 127.007   3
  -2  -2   6 210246. 2353.05   3
  -2  -2   6 216049. 2812.64   2
  -2   2   4 2335.46 310.140   3
  -2  -2   4 2404.42 246.251   2
   2  -2  -4 2587.69 303.737   3
  -2  -2   2 133100. 2164.53   1
  -2  -2   2 132867. 1686.50   4
  -2   2   2 132378. 2030.58   3
   2   2   0 10864.5 444.306   3
  -2  -2   0 10800.4 445.217   3
   2   2   0 10403.4 541.589   1
  -2   2   0 10361.8 549.218   3
  -2  -2   0 11522.9 602.393   1
   2   2   0 12337.8 599.951   4
   2  -2   0 11400.7 533.225   3
  -2   2  -2 407156. 3921.65   1
   2   2   2 441440. 4199.16   4
   2  -2   2 419924. 4038.32   2
   2  -2   2 414397. 3463.25   3
  -2  -2  -2 416692. 3671.02   3
   2   2   2 424380. 3777.30   3
   2   2   2 393415. 3119.23   1
  -2  -2  -4 24717.1 1095.09   3
   2   2   4 23879.2 1088.84   3
  -2   2  -4 22924.6 1006.73   1
  -2  -2  -6 170272. 3147.14   3
  -2   2  -6 172209. 3225.03   2
  -2  -2  -8 2646.11 487.453   3
   2  -2   8 1839.55 245.342   4
  -2   2  -8 1840.06 314.489   2
  -2  -2 -10 10670.4 962.746   3
   2  -2  10 10287.6 707.872   4
  -2   2 -10 10618.9 951.879   2
  -2   2 -12-448.879 419.618   2
  -2  -2 -12-118.083 268.462   3
   2  -2  12 132.295 101.340   4
  -2  -2 -14 26958.0 1796.12   3
  -2   2 -14 27126.8 1828.10   2
   2  -2  14 28614.6 1552.80   4
  -2   2 -16 3155.16 668.502   2
   2  -2  16 3316.14 620.099   4
   2   2  16 3804.72 805.240   4
  -2  -2 -16 3564.76 718.956   3
  -2   2 -18 1161.30 439.689   2
   2   2  18 1893.46 621.023   4
   2   2  20 1785.13 644.330   4
  -2   2 -20 1823.57 651.422   2
  -2  -2 -22 316.909 271.773   2
  -2   2 -22 34.3852 149.997   2
   2   2  22-259.063 337.770   4
   2   2  24 334.081 411.028   4
   2   3 -25-51.8655 184.783   2
   2   3 -23-80.0781 179.826   2
   2  -3 -23 28.3254 151.858   3
   2  -3 -21 488.732 334.345   3
   2   3 -21 26.6079 132.724   2
   2  -3 -19 95.8935 143.503   3
   2   3 -19-192.982 279.376   2
   2   3 -17 2392.68 539.049   2
   2  -3 -17 2535.44 613.935   3
   2   3 -15 4121.56 684.829   2
   2  -3 -15 3046.05 587.943   3
   2  -3 -13 1612.26 454.176   3
   2   3 -13 1616.93 430.425   2
   2  -3 -11 782.370 398.625   3
  -2  -3   9 12239.6 739.043   3
   2  -3  -9 13178.6 969.020   3
  -2  -3   7 13569.0 593.703   3
   2  -3  -7 16388.9 1013.19   3
  -2  -3   5 13922.5 462.589   4
  -2  -3   5 11355.7 359.222   3
  -2   3   3 58489.7 1631.67   3
   2  -3  -3 60408.4 1529.80   3
  -2   3   1 120376. 2132.08   3
   2  -3  -1 125141. 1991.21   3
  -2  -3   1 115879. 1363.90   3
   2   3  -1 121098. 2376.12   1
   2   3  -1 124791. 2073.69   4
   2   3  -1 117270. 1359.81   3
   2  -3   1 46607.0 1184.14   3
  -2  -3  -1 42738.9 1137.54   3
   2   3   1 46947.6 1254.51   3
   2   3   1 43161.1 1408.66   4
   2   3   1 44977.7 1376.33   1
  -2   3  -1 43943.0 1281.15   3
   2   3   3 147302. 2678.80   3
   2  -3   3 139058. 2224.34   3
  -2   3  -3 150059. 2918.68   1
  -2  -3  -3 146102. 2564.21   3
  -2   3  -5 2704.41 351.902   1
  -2  -3  -5 5538.47 643.352   3
  -2  -3  -7 2988.59 473.727   3
  -2  -3  -9 20682.2 1327.38   3
  -2   3  -9 21757.2 1413.36   2
  -2  -3 -11 1659.22 453.355   3
  -2   3 -11 1140.64 489.652   2
  -2   3 -13 1115.68 442.286   2
   2  -3  13 1037.09 229.337   4
  -2  -3 -13 1194.31 400.208   3
  -2  -3 -15 3266.86 674.925   3
  -2   3 -15 3241.35 665.802   2
  -2   3 -17 936.109 396.800   2
   2   3  17 80.6671 278.984   4
  -2  -3 -17 850.615 424.603   3
   2   3  19-216.946 325.902   4
  -2   3 -19-334.918 394.731   2
   2   3  21-50.2322 168.993   4
  -2   3 -21-77.9564 169.551   2
   2   3  23 198.346 346.882   4
   2  -4 -22 210.495 178.808   3
   2  -4 -20-46.3827 215.768   3
   2  -4 -18 128.146 257.565   3
   2  -4 -16-111.135 248.824   3
   2  -4 -14 27526.1 1766.09   3
   2  -4 -12 8796.58 945.044   3
   2  -4 -10 10301.5 926.214   3
  -2  -4  10 9902.80 661.447   3
  -2  -4   8 9744.11 517.900   3
   2  -4  -8 10992.3 869.471   3
  -2  -4   6 7144.49 291.055   3
  -2  -4   6 5022.55 252.103   3
   2  -4  -4 14138.4 848.674   3
  -2   4   2 154146. 2777.52   3
   2   4  -2 163306. 3163.33   1
   2  -4  -2 151597. 2550.98   3
   2   4  -2 155267. 2355.34   4
   2  -4   0 357.096 87.4607   3
   2   4   0 296.577 82.7193   1
   2   4   0 287.095 83.9202   4
   2   4   0 390.802 108.202   3
  -2  -4   0 379.034 102.984   3
  -2   4   0 382.883 124.642   3
   2  -4   2 193376. 2668.87   3
  -2  -4  -2 189253. 2871.94   3
   2   4   2 187331. 3209.71   1
  -2   4  -2 192943. 3524.44   1
  -2   4  -4 194.251 111.560   1
   2  -4   4 231.589 95.4095   3
  -2  -4  -4 303.800 145.106   3
   2   4   4 77.0446 152.412   1
   2  -4   6 376.106 239.472   3
  -2  -4  -6 1189.23 396.414   3
  -2   4  -6 1061.99 426.587   1
  -2  -4  -8 1634.16 439.165   3
  -2  -4 -10 3777.30 608.151   3
  -2  -4 -12 8412.77 994.521   3
  -2  -4 -14 20807.4 1660.28   3
  -2  -4 -16 1415.00 502.537   3
   2   4  16 1751.29 599.360   4
  -2  -4 -18 217.984 147.633   3
   2   4  18 710.619 526.573   4
   2   4  20 102.151 176.615   4
   2   4  22 139.844 365.614   4
   2  -5 -21 10158.5 1290.81   3
   2  -5 -19 5554.68 977.630   3
   2  -5 -17 2276.56 605.266   3
   2  -5 -15 6232.25 902.262   3
   2  -5 -13 70.6021 88.6818   3
   2  -5 -11 5045.30 696.094   3
  -2  -5   9 92497.8 1614.97   3
   2  -5  -9 91070.8 2834.28   3
   2  -5  -7 59537.0 2133.57   3
   2  -5  -5 8449.77 709.984   3
   2  -5  -3 145391. 2889.97   3
   2   5  -3 147024. 3515.64   1
   2   5  -3 150299. 2439.20   4
   2   5  -1 17841.6 712.576   3
  -2  -5   1 18129.9 717.690   3
   2  -5  -1 17935.9 943.516   3
   2   5  -1 18172.7 937.206   4
   2   5  -1 17431.9 1151.73   1
   2   5   1 30989.5 1390.41   4
  -2   5  -1 29126.5 1485.60   1
   2   5   1 30781.7 1204.72   3
   2   5   1 29196.9 1471.16   1
   2  -5   1 30882.0 1174.35   3
  -2  -5  -1 31088.5 1174.43   3
  -2   5  -1 30506.2 1240.28   3
  -2  -5  -3 117048. 2580.09   3
  -2   5  -3 121763. 3195.50   1
   2  -5   3 114833. 2292.09   3
   2   5   3 111457. 2824.19   1
   2   5   5 25147.2 1339.15   1
  -2  -5  -5 24643.7 1317.34   3
  -2   5  -5 26528.1 1555.48   1
   2  -5   5 24169.2 1099.16   3
   2  -5   7 25519.3 1200.41   3
  -2  -5  -7 26160.5 1540.62   3
  -2   5  -7 27445.6 1689.17   1
  -2  -5  -9 57228.9 2402.50   3
   2  -5   9 53942.1 1916.06   3
  -2  -5 -11 875.391 376.398   3
  -2  -5 -13 115.389 116.540   3
   2   5  15 1246.74 417.637   4
  -2  -5 -15 731.990 325.071   3
   2   5  17 4507.76 1118.08   4
  -2  -5 -17 2463.61 649.630   3
   2   5  19 2700.51 1003.17   4
  -2  -5 -19 1519.38 520.549   3
   2   5  21 8349.79 1670.39   4
   2  -6 -20 1033.74 443.259   3
   2  -6 -18 1036.75 475.152   3
   2  -6 -16 2977.21 634.021   3
   2  -6 -14 38424.1 2202.22   3
   2  -6 -12 600.204 317.816   3
   2  -6 -10 7213.20 878.952   3
   2  -6  -8 1410.68 308.437   3
   2  -6  -6 4168.99 618.897   3
   2  -6  -4 14322.3 1002.22   3
   2  -6  -2 30512.4 1397.02   3
   2   6  -2 28179.8 1178.75   4
  -2  -6   2 28040.3 857.516   3
   2   6  -2 26636.8 1520.77   1
   2   6  -2 26713.3 811.614   3
  -2   6   0 1462.13 410.066   1
   2   6   0 1623.65 447.768   1
  -2  -6   0 1653.51 288.351   3
   2   6   0 1304.70 232.644   3
   2   6   0 1476.32 306.482   4
   2  -6   0 1448.20 281.762   3
  -2  -6  -2 19826.4 1077.22   3
   2   6   2 19685.1 1221.11   4
   2   6   2 19272.0 1306.14   1
   2  -6   2 20617.0 1098.48   3
  -2   6  -2 20096.5 1357.06   1
  -2   6  -4 22782.9 1524.10   1
   2  -6   4 21814.7 1086.64   3
  -2  -6  -4 22315.9 1273.74   3
   2   6   4 22300.3 1379.62   1
  -2   6  -6 1167.07 466.133   1
   2   6   6 1044.44 437.320   1
  -2  -6  -6 1063.26 349.032   3
   2  -6   6 538.024 245.868   3
  -2  -6  -8 275.470 225.878   3
   2  -6   8 121.479 155.552   3
   2   6   8 51.2735 95.7509   1
   2  -6  10 8430.49 797.810   3
   2   6  10 10410.8 1036.11   1
  -2  -6 -10 7813.47 968.973   3
   2  -6  12 1922.09 448.249   3
  -2  -6 -12 2043.04 559.474   3
   2   6  14 28760.1 2593.07   4
  -2  -6 -14 19033.3 1650.76   3
  -2  -6 -16 1372.23 487.757   3
   2   6  16 819.574 389.057   4
   2   6  18 762.254 543.601   4
  -2  -6 -18 469.150 295.892   3
   2  -7 -19 152.220 170.696   3
   2  -7 -17 1151.34 425.588   3
   2  -7 -15-153.535 137.415   3
   2  -7 -13 6697.96 928.100   3
   2  -7 -11 1452.37 400.050   3
   2  -7  -9 2944.80 543.376   3
   2  -7  -7 12053.6 1077.01   3
   2  -7  -5 15622.1 1179.43   3
   2  -7  -3 2299.53 434.569   3
  -2  -7   3 1445.21 160.117   3
   2   7  -3 2260.80 327.992   4
  -2   7   3 2242.00 482.364   1
   2   7  -3 2133.37 451.086   1
   2  -7  -1 11183.4 911.096   3
   2   7  -1 9127.88 740.736   4
  -2   7   1 9514.67 1020.25   1
   2   7  -1 10698.4 1076.82   1
  -2  -7   1 9800.05 609.899   3
   2   7   1 8893.71 811.651   4
   2  -7   1 10607.5 853.898   3
  -2   7  -1 8881.61 977.698   1
  -2  -7  -1 9816.15 745.620   3
   2   7   1 9355.83 1040.51   1
  -2  -7  -3 1566.06 353.635   3
   2  -7   3 1693.86 308.663   3
  -2   7  -3 1454.05 372.583   1
   2   7   3 1821.40 436.564   1
   2   7   3 1636.12 398.733   4
  -2   7  -5 9566.59 1037.76   1
  -2  -7  -5 8421.55 851.403   3
   2   7   5 10929.7 1134.08   4
   2   7   5 10027.8 1061.15   1
   2  -7   5 10365.2 816.569   3
   2   7   7 12959.1 1350.63   4
   2  -7   7 11395.7 884.993   3
   2   7   7 10118.0 1059.87   1
  -2  -7  -7 9511.89 1006.29   3
   2   7   9 6720.33 1092.54   4
   2   7   9 5072.56 767.499   1
  -2  -7  -9 4289.93 743.987   3
  -2  -7 -11 3766.82 736.173   3
   2   7  11 5258.31 1063.04   4
   2   7  11 3816.37 702.498   1
  -2  -7 -13 5996.97 962.251   3
   2   7  13 8517.38 1479.43   4
   2   7  15-733.833 546.718   4
  -2  -7 -15 478.465 317.013   3
  -2  -7 -17 798.172 360.506   3
   2   7  17 1632.75 789.841   4
   2  -8 -18 782.940 460.300   3
   2  -8 -16 947.682 434.126   3
   2  -8 -14 206.317 268.594   3
   2  -8 -12 649.587 288.171   3
   2  -8 -10 1743.52 445.558   3
   2  -8  -8 1984.13 490.853   3
  -2   8   6 5508.24 951.288   1
   2  -8  -6 3806.50 664.709   3
   2  -8  -4 2992.86 531.574   3
  -2   8   4 3006.26 680.810   1
   2  -8  -2 2163.59 428.337   3
   2   8  -2 2017.72 462.822   1
   2   8  -2 2072.80 356.862   4
  -2   8   2 1914.84 518.057   1
   2  -8   0 401.551 183.703   3
   2   8   0-111.373 242.035   1
  -2   8   0 134.708 148.404   1
   2   8   0 514.829 221.506   4
   2   8   2 3378.41 562.081   4
  -2   8  -2 2973.89 580.119   1
   2   8   2 2952.02 534.955   1
  -2  -8  -2 3352.30 497.007   3
   2  -8   2 3790.60 519.907   3
   2   8   4 2800.43 585.212   1
  -2   8  -4 2986.63 621.786   1
  -2  -8  -4 3182.21 534.051   3
   2   8   4 3970.14 704.201   4
   2   8   6 3571.87 742.813   1
  -2  -8  -6 3632.51 676.027   3
   2   8   6 5676.96 1021.83   4
  -2   8  -6 6244.10 1062.83   1
  -2  -8  -8 1941.99 520.561   3
   2   8   8 2239.62 639.942   1
   2   8   8 3758.76 937.926   4
   2   8  10 677.982 285.745   4
   2   8  10 1605.47 505.865   1
  -2  -8 -10 992.686 408.225   3
  -2  -8 -12 1046.62 423.593   3
   2   8  12 1729.11 630.781   4
   2   8  14 370.755 486.342   4
  -2  -8 -14 316.085 235.622   3
  -2  -8 -16 764.486 433.605   3
   2   8  16 1408.81 723.803   4
   2  -9 -17 600.170 373.402   3
   2  -9 -15-150.478 258.572   3
   2  -9 -13 1100.35 466.179   3
  -2   9  13 2235.19 794.110   1
   2  -9 -11 4444.72 814.253   3
  -2   9  11 7267.85 1315.26   1
   2  -9  -9 1221.29 393.539   3
  -2   9   9 2273.53 684.144   1
  -2   9   7 1628.35 479.200   1
   2  -9  -7 1531.70 389.062   3
   2  -9  -5 3919.12 665.142   3
  -2   9   5 4440.59 798.216   1
  -2   9   3 3458.69 650.947   1
  -2   9   1 862.553 408.548   1
   2   9  -1 783.876 529.746   1
   2   9   1 1927.52 476.780   4
   2   9   1 2475.89 640.170   1
  -2   9  -1 2287.32 670.164   1
  -2   9  -3 779.795 325.315   1
   2   9   3 657.959 267.786   4
   2   9   3 859.804 352.676   1
   2   9   5 1422.15 470.670   1
   2   9   5 1338.66 438.485   4
  -2   9  -5 1620.77 439.855   1
   2   9   7 1816.63 532.777   1
   2   9   7 1693.79 611.141   4
   2   9   9 3695.60 917.871   4
  -2  -9  -9 2613.44 620.073   3
   2   9   9 3093.12 751.344   1
   2   9  11 1591.90 709.174   4
  -2  -9 -11 1649.60 530.118   3
   2   9  13 2153.31 956.420   4
  -2  -9 -13 572.617 324.290   3
  -2  -9 -15 804.185 418.825   3
  -2  10  12 1354.62 689.716   1
  -2  10  10 1096.56 528.114   1
  -2  10   8 531.852 279.820   1
  -2  10   6 5225.49 968.826   1
  -2  10   4 892.575 464.258   1
  -2  10   2 4833.22 904.376   1
   2  10   0 2052.43 690.667   1
  -2  10   0 1358.22 568.418   1
  -2  10  -2 2398.43 596.699   1
   2  10   2 2729.44 677.232   1
   2  10   4 2624.20 693.640   1
   2  10   4 2780.32 615.530   4
  -2  10  -4 2702.25 672.604   1
   2  10   6 3479.19 767.556   1
   2  10   6 4372.11 866.160   4
   2  10   8-54.7333 215.472   1
   2  10   8 363.332 351.436   4
   2  10  10 1178.29 591.971   4
   2  10  12 2570.64 962.869   4
  -2  11  11-479.310 450.359   1
  -2  11  11-604.078 581.817   4
  -2  11   9 4949.94 1140.48   1
  -2  11   7 1448.72 644.379   1
  -2  11   5-39.9276 176.448   1
  -2  11   3 2160.71 677.829   1
  -2  11   1 1.69162 169.374   1
  -2  11  -1-160.268 200.025   1
  -2  11  -3 899.754 380.440   1
   2  11   3 1204.76 512.701   1
   2  11   5 890.163 438.767   1
   2  11   9 3750.82 998.271   4
   3   0 -25 404.453 297.331   2
   3   0 -23-35.8586 180.437   3
   3   0 -23-196.243 184.197   2
   3   0 -21-424.456 319.686   3
   3   0 -21-484.449 323.120   2
   3   0 -19-270.493 218.831   2
   3   0 -19-192.749 185.470   3
   3   0 -17-80.1050 203.421   3
   3   0 -15 967.052 429.594   3
   3   0 -13 2617.60 519.453   3
   3   0 -11-91.2565 83.7663   3
   3   0  -9-232.647 160.580   3
   3   0  -7-35.2518 99.4062   3
  -3   0   7-1.07191 46.5871   3
   3   0  -5-74.5602 65.5154   3
  -3   0   5 101.164 75.4812   3
  -3   0   3 20.2777 47.2232   3
   3   0  -3 40.8786 79.1481   3
   3   0  -1 390.091 95.9547   3
  -3   0   1 214.870 91.1894   3
  -3   0   1 189.535 45.8677   2
  -3   0  -1 410.546 166.130   4
  -3   0  -1 286.574 128.702   2
   3   0   3 462.509 228.167   4
  -3   0  -3-103.858 107.561   4
   3   0   5-87.6218 124.843   4
   3   0   7-70.5201 146.648   4
   3   0   7 89.5713 58.9473   1
   3   0   9 48.2778 56.7700   1
   3   0   9 111.559 126.382   4
   3   0  11-66.2974 109.279   4
   3   0  11 21.0088 72.0762   1
  -3   0 -13 4816.61 1037.28   2
   3   0  13 30.8998 248.176   4
   3   0  15-37.1305 208.484   4
  -3   0 -15 598.803 425.098   2
  -3   0 -17 283.216 249.146   2
   3   0  17-104.890 187.950   4
   3   0  19-33.9214 189.902   4
  -3   0 -19-201.492 282.646   2
  -3   0 -21-91.8158 231.069   2
   3   1 -26 904.749 374.364   2
   3  -1 -26 1434.39 494.886   2
   3  -1 -24 2045.68 541.366   2
   3   1 -24 1809.30 486.270   2
   3  -1 -24 2381.33 676.782   3
   3  -1 -22 2122.15 601.223   3
   3   1 -22 1636.76 469.139   2
   3   1 -20 985.979 367.436   2
   3   1 -20 1131.63 468.465   3
   3  -1 -20 998.898 380.996   3
   3   1 -18 1367.42 418.247   2
   3   1 -18 1688.56 462.197   3
   3  -1 -18 2196.56 563.025   3
   3   1 -16 1172.91 386.751   3
   3   1 -16 1714.54 446.779   2
   3  -1 -16 955.861 364.041   3
   3  -1 -14 130961. 3466.21   3
   3   1 -14 128377. 3329.82   3
   3  -1 -12 49359.6 1913.46   3
   3   1 -12 51304.1 1905.61   3
   3   1 -12 46775.8 1748.50   2
   3   1 -10 79270.9 2106.68   3
   3   1 -10 74561.6 1953.62   2
   3  -1 -10 78458.3 2246.08   3
   3   1  -8 8069.13 563.866   2
   3   1  -8 7516.34 542.753   3
   3  -1  -8 7724.51 638.732   3
  -3  -1   8 7068.40 562.090   3
  -3   1   6 353.927 142.926   3
  -3  -1   6 248.578 93.2497   3
   3  -1  -6 243.718 101.825   3
   3   1  -6 289.733 100.589   3
   3  -1  -4 93077.0 1615.15   3
  -3   1   4 93373.1 1780.76   3
   3   1  -4 93929.8 1237.05   3
   3  -1  -2 544640. 3660.88   3
   3   1  -2 556584. 2822.82   3
  -3  -1   0 298966. 3024.86   4
   3  -1   0 306871. 2897.27   3
   3  -1   0 304209. 2792.33   2
  -3  -1  -2 4800.28 433.068   4
   3   1   2 5544.43 456.512   3
   3  -1   2 5741.62 449.333   2
   3   1   2 5475.10 479.988   4
  -3   1  -2 4863.43 376.224   4
  -3   1  -2 5226.80 417.343   2
  -3   1  -4 54783.7 1390.12   4
  -3   1  -4 63667.8 1776.56   2
   3  -1   4 56512.6 1352.10   4
   3   1   4 59649.4 1730.85   4
  -3   1  -4 61758.4 1344.52   1
   3  -1   4 61658.9 1704.85   2
   3   1   4 60347.4 1763.84   3
   3  -1   6 905.881 278.583   4
   3   1   6 923.805 270.905   4
   3  -1   8 6227.14 520.323   1
   3  -1   8 5411.31 552.594   4
   3   1   8 6905.68 776.498   4
   3   1  10 60446.5 2395.13   4
  -3   1 -10 61766.3 2418.46   2
   3  -1  10 64033.1 2175.92   4
   3  -1  12 21799.7 1384.36   4
  -3   1 -12 22886.1 1581.54   2
   3   1  12 22489.1 1597.16   4
  -3   1 -14 613.413 308.570   2
   3   1  14 611.844 349.034   4
   3  -1  14 844.738 368.561   4
  -3   1 -16 7136.40 1040.04   2
   3  -1  16 7104.38 999.952   4
   3   1  16 6763.58 1026.12   4
   3  -1  18 1564.35 455.296   4
  -3   1 -18 1977.80 616.813   2
   3   1  18 1460.37 521.838   4
  -3  -1 -18 2410.11 646.512   2
  -3   1 -20 194.113 209.188   2
  -3  -1 -20 26.2064 176.606   2
   3   1  20-18.9833 253.969   4
  -3   1 -22 1249.83 524.918   2
  -3  -1 -22 1375.20 547.598   2
   3   1  22 1825.97 762.815   4
   3  -2 -25 214.915 189.842   2
   3   2 -25-381.279 280.699   2
   3  -2 -25 35.3225 143.660   3
   3   2 -23-194.343 199.463   2
   3  -2 -23 170.655 229.135   3
   3  -2 -21 8892.01 1165.43   3
   3   2 -21 7696.69 986.889   2
   3   2 -19 11473.0 1123.30   2
   3  -2 -19 13693.8 1411.72   3
   3   2 -17 2920.19 543.490   3
   3   2 -17 2278.62 436.625   2
   3  -2 -17 3171.64 619.283   3
   3   2 -15 1334.49 369.342   3
   3  -2 -15 975.937 368.875   3
   3   2 -15 1059.10 318.214   2
   3   2 -13 5845.80 629.254   3
   3   2 -13 4613.95 582.261   2
   3  -2 -13 4869.64 674.601   3
   3  -2 -11 678.801 223.028   3
   3   2 -11 652.433 208.888   3
   3   2 -11 594.700 206.553   2
   3   2  -9 18624.6 893.745   3
   3  -2  -9 18398.2 1076.44   3
  -3  -2   9 17904.5 926.001   3
   3   2  -9 19994.0 1006.17   2
  -3  -2   7 407172. 3891.17   2
   3   2  -7 396478. 3316.04   3
   3  -2  -5 28229.8 1075.26   3
  -3  -2   5 30779.6 913.604   2
  -3  -2   5 24978.4 601.901   3
  -3   2   5 28819.3 1218.93   3
   3   2  -5 26308.2 611.057   3
   3  -2  -3 16790.0 762.037   3
  -3   2   3 14739.5 772.271   3
  -3  -2   3 14823.7 611.095   4
  -3  -2   1 6313.53 466.174   4
   3  -2  -1 6857.63 453.239   3
   3   2  -1 6316.90 329.908   3
   3   2  -1 7800.69 516.419   4
  -3  -2   1 6713.71 462.122   1
  -3   2   1 6850.55 486.749   3
   3  -2   1 65571.8 1480.82   3
   3   2   1 68483.2 1746.16   4
  -3  -2  -1 67560.2 1418.46   1
  -3  -2  -3 106536. 2206.92   3
  -3   2  -3 97224.8 2065.43   1
   3   2   3 95208.1 1403.81   1
   3   2   3 107913. 2408.08   4
   3   2   3 104345. 2237.73   3
  -3   2  -3 97841.5 1659.48   4
  -3   2  -5 210325. 3599.30   2
  -3  -2  -5 208642. 3543.76   3
   3   2   5 211950. 3812.81   4
  -3   2  -5 205465. 3131.31   1
  -3  -2  -7 6880.36 725.983   3
   3   2   7 6565.78 723.572   4
  -3   2  -7 7144.74 741.928   2
   3  -2   9 1959.87 299.934   4
  -3  -2  -9 2706.45 515.579   3
   3   2   9 1223.22 220.674   4
  -3   2  -9 3388.97 563.835   2
  -3   2 -11 4773.02 651.721   2
  -3  -2 -11 5291.59 701.051   3
   3  -2  11 5993.16 630.796   4
   3   2  11 5171.88 696.967   4
   3   2  13 1326.23 441.866   4
   3  -2  13 1512.05 374.228   4
  -3  -2 -13 1092.23 375.254   3
  -3   2 -13 648.148 281.295   2
  -3   2 -15 2460.23 583.268   2
   3  -2  15 2829.11 548.966   4
   3   2  15 2667.01 651.416   4
   3   2  17 917.776 444.498   4
  -3   2 -17 353.938 321.000   2
  -3   2 -19 5902.74 1023.36   2
   3   2  19 5722.47 1119.31   4
  -3  -2 -21 1859.75 628.347   2
   3   2  21 1725.68 712.651   4
  -3   2 -21 1442.14 578.237   2
   3   2  23 1570.13 750.826   4
   3  -3 -24 2642.79 693.477   3
   3   3 -24 1731.54 500.157   2
   3   3 -22 788.982 302.563   2
   3  -3 -22 950.506 409.192   3
   3   3 -20 2331.14 483.654   2
   3  -3 -20 2864.62 662.970   3
   3  -3 -18 2461.72 581.096   3
   3   3 -18 2817.84 528.559   2
   3  -3 -16 8521.51 1022.76   3
   3   3 -16 8475.11 946.354   2
   3   3 -14 38345.6 1878.66   2
   3  -3 -14 39184.6 1984.76   3
   3  -3 -12 99570.8 2923.51   3
  -3  -3  10 609.929 253.454   3
   3  -3 -10 55.3989 253.917   3
   3  -3  -8 11290.0 852.411   3
  -3  -3   8 10944.1 568.015   3
  -3  -3   6 38654.6 925.185   4
   3  -3  -6 42261.0 1505.04   3
  -3  -3   6 36695.1 676.189   3
  -3  -3   6 45538.1 1413.77   2
  -3  -3   4 31524.4 941.089   4
   3  -3  -4 32416.3 1192.79   3
   3  -3  -2 343734. 3581.21   3
  -3   3   2 346868. 3932.19   3
  -3  -3   2 341191. 3482.17   4
   3   3  -2 365958. 3654.28   4
  -3  -3   2 378280. 4436.06   1
   3   3   0 115343. 2389.06   4
   3  -3   0 110161. 1994.51   3
  -3   3   0 110911. 2249.91   3
  -3  -3   0 110619. 1744.29   3
   3   3   0 109394. 1773.71   3
   3   3   0 107785. 2143.21   1
   3  -3   2 4027.83 398.270   3
   3   3   2 3960.94 424.968   3
  -3  -3  -2 3788.63 406.336   3
   3   3   2 3175.05 346.022   1
   3   3   2 4410.08 508.558   4
   3   3   4 126833. 2136.69   1
   3  -3   4 129157. 2496.84   3
  -3  -3  -4 136901. 2761.32   3
   3   3   4 138487. 3145.77   4
  -3   3  -4 141830. 2963.05   1
  -3   3  -4 123881. 1776.01   4
  -3   3  -6 7365.70 672.100   1
  -3  -3  -6 7140.52 727.845   3
   3   3   6 7519.60 774.062   4
  -3  -3  -8 748.996 256.336   3
   3   3   8 242.924 169.931   4
  -3  -3 -10 13044.8 1167.82   3
  -3   3 -10 14122.8 1187.75   2
   3   3  10 13872.5 1298.79   4
  -3  -3 -12 20134.8 1544.89   3
   3   3  12 23443.4 1854.88   4
  -3   3 -12 21655.3 1632.19   2
  -3   3 -14 296.298 308.329   2
   3   3  14 898.202 463.043   4
  -3  -3 -14 318.696 227.208   3
  -3   3 -16 22715.7 1853.20   2
   3   3  16 25808.1 2236.92   4
   3   3  18-67.6432 179.441   4
  -3   3 -18 321.670 246.868   2
  -3   3 -20 889.530 392.133   2
   3   3  20 1501.79 680.281   4
   3   3  22 298.695 429.746   4
  -3   3 -22-225.022 269.882   2
   3  -4 -23 301.852 238.801   3
   3  -4 -21 2015.60 568.624   3
   3  -4 -19 13868.5 1428.83   3
   3  -4 -17 3665.69 701.981   3
   3  -4 -15 10847.5 1093.26   3
   3  -4 -13-193.747 203.530   3
  -3  -4  11 159.268 107.833   3
   3  -4 -11 127.482 121.866   3
  -3  -4   9 8406.23 392.133   4
   3  -4  -9 10920.6 950.400   3
  -3  -4   9 10062.6 542.232   3
   3  -4  -7 183291. 3421.80   3
  -3  -4   7 169541. 1903.40   4
   3  -4  -5 8901.01 720.349   3
   3   4  -3 619.569 130.854   4
   3  -4  -3 683.845 185.583   3
   3  -4  -1 45326.5 1409.72   3
   3   4  -1 48946.8 1748.60   1
   3   4  -1 46491.9 1089.57   3
  -3  -4   1 47736.1 1074.87   3
   3  -4   1 12084.7 742.930   3
   3   4   1 11134.4 798.625   4
  -3   4  -1 11905.9 813.127   3
   3   4   1 10409.2 750.268   1
  -3  -4  -1 11942.5 693.786   3
   3   4   1 11596.4 710.720   3
   3  -4   3 22316.3 1020.58   3
   3   4   3 20440.4 1239.06   4
  -3   4  -3 23377.6 1311.28   1
   3   4   3 21918.5 1072.04   1
  -3  -4  -3 22679.4 1087.48   3
  -3   4  -5 86471.3 2628.38   1
   3   4   5 83218.5 2688.93   4
  -3  -4  -5 77276.5 2261.38   3
   3  -4   5 71616.1 1959.91   3
   3   4   5 74814.8 1958.76   1
  -3  -4  -7 72661.3 2431.89   3
   3   4   7 75239.9 1967.08   1
  -3   4  -7 79733.7 2637.35   1
   3   4   7 83453.2 2933.50   4
   3   4   9 23375.6 1674.74   4
  -3  -4  -9 20433.1 1424.59   3
  -3  -4 -11 20494.5 1528.41   3
   3   4  11 21192.8 1798.29   4
   3   4  13 12431.6 1490.66   4
  -3  -4 -13 11220.3 1203.45   3
   3   4  15 7155.73 1179.39   4
  -3  -4 -15 6553.64 978.372   3
   3   4  17 7582.07 1305.61   4
   3   4  19 1620.00 743.171   4
   3   4  21 861.302 518.331   4
   3  -5 -22 663.902 401.443   3
   3  -5 -20 326.514 308.195   3
   3  -5 -18 1109.81 420.628   3
   3  -5 -16 4226.94 757.710   3
   3  -5 -14 4113.06 697.053   3
   3  -5 -12 2445.43 505.851   3
   3  -5 -10 11030.5 980.945   3
  -3  -5  10 10709.5 526.922   3
  -3  -5  10 11361.0 512.582   3
   3  -5  -8 23804.6 1406.31   3
   3  -5  -6 442.590 148.798   3
   3  -5  -4 32409.5 1421.53   3
   3   5  -2 35400.4 1339.14   4
   3   5  -2 34281.1 1631.79   1
   3  -5  -2 32675.3 1324.92   3
   3   5   0 13844.8 968.411   1
   3  -5   0 14836.4 870.822   3
   3   5   0 16354.1 977.041   4
  -3  -5   0 15563.8 733.387   3
   3   5   0 15575.2 774.934   3
   3   5   2 1303.16 223.685   1
   3  -5   2 1866.58 330.684   3
  -3  -5  -2 1809.57 326.627   3
   3   5   2 1941.07 393.520   4
   3  -5   4 7860.37 670.609   3
   3   5   4 8693.76 888.239   4
   3   5   4 6269.70 623.745   1
  -3  -5  -4 8049.74 720.602   3
  -3   5  -4 7232.97 790.499   1
   3   5   6 2448.81 613.873   4
  -3  -5  -6 2273.84 472.426   3
  -3   5  -6 2538.44 622.448   1
   3   5   6 1453.45 292.941   1
   3  -5   6 1543.36 337.888   3
   3  -5   8 13933.0 999.389   3
  -3  -5  -8 16494.5 1308.47   3
   3   5   8 14981.4 1035.22   1
   3   5  10 11554.0 912.098   1
   3   5  10 12074.1 1359.19   4
  -3  -5 -10 11072.6 1103.74   3
   3   5  12-214.002 417.143   4
  -3  -5 -12 164.880 164.542   3
   3   5  14 429.799 325.973   4
  -3  -5 -14 182.117 153.005   3
  -3  -5 -16 761.657 383.887   3
   3   5  16 1023.75 536.070   4
   3   5  18 2300.99 836.349   4
   3   5  20 338.382 414.632   4
   3  -6 -21 426.065 368.898   3
   3  -6 -19 3007.67 699.639   3
   3  -6 -17 117.696 156.127   3
   3  -6 -15 2415.98 574.678   3
   3  -6 -13 463.993 335.358   3
   3  -6 -11 3124.70 595.796   3
   3  -6  -9 6989.05 804.307   3
   3  -6  -7 83275.3 2720.94   3
   3  -6  -5 3441.76 490.521   3
   3  -6  -3-224.258 212.049   3
   3   6  -3-98.5607 184.623   4
   3   6  -1 14270.4 931.474   4
  -3  -6   1 14452.2 690.705   3
   3   6  -1 15323.0 1183.16   1
   3   6  -1 14387.9 683.003   3
   3  -6  -1 14124.0 935.293   3
  -3   6  -1 6231.84 841.536   1
  -3  -6  -1 4672.15 494.029   3
   3  -6   1 5819.69 626.123   3
   3   6   1 5057.46 697.673   1
   3   6   1 3704.05 491.411   4
   3   6   3 26.1975 178.044   1
   3   6   3 194.295 171.757   4
  -3   6  -3-345.922 272.058   1
   3  -6   3 238.189 159.076   3
  -3  -6  -3 392.183 200.090   3
   3   6   5 14201.4 1279.05   4
   3  -6   5 13187.4 897.333   3
  -3  -6  -5 11896.1 991.858   3
   3   6   5 11659.2 1010.08   1
  -3   6  -5 13002.4 1192.67   1
  -3   6  -7 5092.35 812.346   1
   3   6   7 5974.22 874.616   4
  -3  -6  -7 5389.94 735.806   3
   3   6   7 5633.08 704.553   1
   3  -6   7 5532.57 628.125   3
   3  -6   9 2927.31 475.183   3
   3   6   9 2502.23 570.141   4
   3   6   9 3077.56 508.395   1
  -3  -6  -9 3055.16 589.787   3
   3  -6  11 1060.74 319.683   3
   3   6  11 1490.30 597.229   4
   3   6  11 1318.03 385.018   1
  -3  -6 -11 797.967 249.135   3
  -3  -6 -13 3565.46 777.562   3
   3  -6  13 3781.10 678.050   3
   3   6  15-235.867 367.464   4
  -3  -6 -15 786.890 424.209   3
   3   6  17 703.115 461.402   4
  -3  -6 -17 27.2763 113.234   3
   3   6  19 1215.34 829.437   4
   3  -7 -20-23.0606 205.576   3
   3  -7 -18 459.557 350.366   3
   3  -7 -16 178.562 101.340   3
   3  -7 -14 3400.64 644.527   3
   3  -7 -12 6268.67 845.089   3
   3  -7 -10 673.747 278.170   3
   3  -7  -8 562.368 194.610   3
   3  -7  -6 4924.97 688.362   3
   3  -7  -4 16858.6 1175.94   3
  -3   7   2 29295.5 1761.36   1
   3   7  -2 31747.1 1443.57   4
   3  -7  -2 32678.3 1589.60   3
  -3   7   0 20438.1 1490.93   1
  -3  -7   0 22477.4 987.678   3
   3   7   0 24151.6 1577.72   1
   3  -7   0 23293.5 1307.13   3
   3   7   0 22923.4 1343.92   4
   3  -7   2 300.906 100.379   3
  -3   7  -2-199.646 229.212   1
   3   7   2 81.0459 191.905   1
  -3  -7  -2 571.828 190.630   3
   3   7   2 68.6560 171.076   4
   3  -7   4 1329.02 298.823   3
  -3  -7  -4 708.973 210.778   3
  -3   7  -4 81.2063 228.325   1
   3   7   4 1082.91 308.785   1
   3   7   4 508.673 141.417   4
  -3   7  -6 1125.32 588.371   1
   3  -7   6 719.330 288.564   3
  -3  -7  -6 611.568 252.090   3
   3   7   6 510.798 249.144   4
   3   7   6 726.065 283.668   1
   3   7   8 122.529 136.332   1
   3   7   8 664.417 399.979   4
  -3  -7  -8 527.903 335.477   3
   3  -7   8 107.480 69.3910   3
   3   7  10 1773.58 453.394   1
  -3  -7 -10 1488.07 483.638   3
   3   7  10 1619.87 570.005   4
  -3  -7 -12 6201.25 1008.62   3
   3   7  12 8626.13 1436.82   4
  -3  -7 -14 1468.61 528.170   3
   3   7  14 2180.58 737.906   4
  -3  -7 -16 423.969 278.546   3
   3   7  16 393.579 331.531   4
   3  -8 -17 649.163 401.609   3
   3  -8 -15 1765.66 542.169   3
   3  -8 -13 243.432 216.919   3
   3  -8 -11 1693.01 473.987   3
   3  -8  -9 14389.4 1319.40   3
   3  -8  -7 22892.7 1580.88   3
  -3   8   5 1940.61 622.658   1
   3  -8  -5 984.971 317.981   3
  -3   8   3 6061.80 889.383   1
   3   8  -3 5896.28 607.975   4
   3  -8  -3 6009.95 747.007   3
   3   8  -1 2924.69 462.735   4
   3  -8  -1 2929.65 467.249   3
  -3   8   1 3118.24 609.091   1
   3   8  -1 3162.72 594.941   1
   3  -8   1 241.611 190.763   3
   3   8   1-89.8636 299.836   1
   3   8   1-195.734 186.450   4
  -3   8  -1-209.008 124.217   1
   3   8   3 551.854 166.809   1
   3  -8   3 762.344 243.984   3
   3   8   3 1133.99 316.887   4
  -3  -8  -3 793.697 225.928   3
  -3   8  -3 560.161 246.541   1
   3   8   5 22279.9 1727.40   4
  -3   8  -5 19192.0 1567.01   1
   3   8   5 20048.4 1569.73   1
  -3  -8  -5 18459.6 1320.36   3
   3   8   7 2675.09 714.144   4
  -3  -8  -7 2196.63 499.609   3
  -3   8  -7 3427.77 733.950   1
   3   8   7 2156.57 535.146   1
  -3  -8  -9 8611.33 1100.46   3
   3   8   9 10985.6 1249.25   1
   3   8   9 11099.2 1481.47   4
   3   8  11 3608.31 927.691   4
  -3  -8 -11 2860.67 672.210   3
   3   8  13 957.111 575.378   4
  -3  -8 -13 72.7409 171.132   3
  -3  -8 -15 442.305 293.947   3
   3   8  15 300.229 277.344   4
   3  -9 -16 18.4736 112.553   3
   3  -9 -14 7443.57 1136.34   3
   3  -9 -12 5504.53 944.868   3
   3  -9 -10 764.973 326.352   3
  -3   9   8 6718.21 1077.15   1
   3  -9  -8 5053.41 814.375   3
  -3   9   6 2024.88 479.656   1
   3  -9  -6 1741.17 447.730   3
  -3   9   4 776.114 467.305   1
   3  -9  -4 358.506 214.237   3
  -3   9   2 11946.0 1288.62   1
  -3   9   0 9634.14 1162.97   1
   3   9   0 8918.89 857.736   4
   3   9   2 514.001 327.995   1
   3   9   2 358.720 216.882   4
  -3   9  -2 581.648 334.450   1
   3   9   4 6232.78 882.400   4
   3   9   4 6254.57 946.492   1
  -3   9  -4 4922.34 841.962   1
  -3   9  -6-27.6847 152.706   1
   3   9   6 59.0862 106.109   4
   3   9   6-131.569 218.917   1
   3   9   8 217.419 203.548   1
   3   9   8-104.892 194.079   4
   3   9  10 8839.29 1470.38   4
  -3  -9 -10 4722.83 838.753   3
   3   9  12 2362.87 919.492   4
  -3  -9 -12 923.675 380.864   3
  -3  -9 -14-157.924 150.438   3
   3 -10 -15 275.422 263.263   3
   3 -10 -13 500.872 337.309   3
  -3  10  13 1682.93 737.677   1
  -3  10  11 1764.97 732.960   1
  -3  10   9 2663.36 751.817   1
  -3  10   7 1637.53 569.755   1
  -3  10   5 3680.22 788.565   1
  -3  10   3 1111.46 444.780   1
  -3  10   1 2132.98 591.871   1
  -3  10  -1 4678.33 986.054   1
   3  10   3 8190.28 1180.42   1
   3  10   3 6865.85 898.139   4
  -3  10  -3 6102.31 958.751   1
   3  10   5 1333.63 494.561   1
   3  10   5 1116.68 493.798   4
  -3  10  -5 600.448 286.374   1
   3  10   7 4.03674 141.818   1
   3  10   7-266.994 229.401   4
   3  10   9 50.3088 215.789   4
   3  10  11 1760.26 783.003   4
  -3  11  10 1185.75 521.902   1
  -3  11   8 350.444 376.234   1
  -3  11   6 770.551 487.217   1
  -3  11   4 3995.95 896.657   1
  -3  11   2 474.737 290.162   1
  -3  11   0-123.814 234.333   1
  -3  11  -2 1498.24 512.613   1
  -3  11  -4 263.423 122.638   1
   3  11   8 861.549 504.057   4
   4   0 -26 2323.41 592.253   2
   4   0 -24 5177.86 941.481   3
   4   0 -24 4583.87 759.560   2
   4   0 -22 59.4986 151.335   2
   4   0 -22 111.384 162.718   3
   4   0 -20-66.1936 162.609   2
   4   0 -20-158.504 201.937   3
   4   0 -18 4370.66 734.104   3
   4   0 -16 14654.1 1228.93   3
   4   0 -14 17919.0 1260.98   3
   4   0 -12 369500. 5033.30   3
   4   0 -10 52913.8 1714.48   3
   4   0  -8 119388. 2289.33   3
  -4   0   6 126786. 2236.86   3
   4   0  -6 130960. 2104.70   3
   4   0  -4 31968.2 904.107   3
  -4   0   4 30943.8 974.476   3
  -4   0   2 49256.6 1212.31   3
   4   0  -2 51445.0 822.046   2
  -4   0  -2 209138. 2967.72   4
  -4   0  -2 221103. 2923.14   2
  -4   0  -4 29474.0 1242.54   4
  -4   0  -4 31054.1 1265.10   2
   4   0   4 31100.6 1244.90   4
  -4   0  -6 54732.3 1942.21   2
   4   0   6 52402.7 1765.07   4
  -4   0  -8 15171.9 1124.29   2
   4   0   8 16591.2 1121.62   4
  -4   0 -10 12907.4 1168.39   2
   4   0  10 11251.7 1026.01   4
  -4   0 -12 145927. 4189.74   2
   4   0  12 130568. 3769.47   4
  -4   0 -14 23364.7 1837.10   2
   4   0  14 21011.0 1694.50   4
  -4   0 -16 5796.33 939.394   2
   4   0  16 6473.45 1013.42   4
  -4   0 -18 757.470 363.674   2
   4   0  18 1690.09 580.217   4
   4   0  20 1412.31 609.026   4
  -4   0 -20 661.707 351.986   2
  -4   0 -22-83.5132 231.862   2
   4  -1 -25 116.323 158.534   2
   4  -1 -25 519.568 338.194   3
   4   1 -25 34.7514 153.025   2
   4  -1 -23 704.047 298.092   2
   4  -1 -23 783.168 406.718   3
   4   1 -23 327.394 258.800   3
   4   1 -23 499.178 251.754   2
   4   1 -21 627.604 291.718   2
   4   1 -21 311.527 269.783   3
   4  -1 -21 261.258 237.775   3
   4   1 -19 17558.1 1454.61   3
   4  -1 -19 17561.8 1524.90   3
   4   1 -19 14330.7 1185.46   2
   4   1 -17 15310.9 1158.01   2
   4   1 -17 18765.1 1402.41   3
   4  -1 -17 17497.8 1431.62   3
   4   1 -15 556.862 298.128   2
   4   1 -15 599.268 317.713   3
   4  -1 -15 141.389 170.980   3
   4   1 -13 2840.83 426.423   2
   4   1 -13 2878.91 477.920   3
   4  -1 -13 2024.46 389.545   3
   4   1 -11 7277.77 665.328   3
   4  -1 -11 6703.64 670.134   3
   4   1 -11 6700.62 588.883   2
   4   1  -9 5075.15 486.833   2
  -4  -1   9 3638.02 463.779   3
   4   1  -9 3940.05 476.518   3
   4  -1  -9 3604.76 477.261   3
   4   1  -7 144868. 1905.63   2
   4   1  -7 148166. 2190.86   3
   4  -1  -7 146445. 2533.34   3
  -4  -1   7 144781. 2384.96   3
  -4   1   5 269519. 3372.18   3
  -4  -1   5 264898. 2652.81   3
   4   1  -5 268644. 2409.31   3
  -4  -1   3 240.467 73.1300   3
  -4   1   3 212.647 94.0287   3
   4  -1  -3 291.676 81.2424   3
   4   1  -3 327.735 87.4279   3
   4  -1  -1 77146.7 1579.36   3
  -4   1   1 74641.7 1651.84   3
  -4  -1   1 76288.6 1673.66   4
  -4   1  -1 99579.1 1903.66   2
  -4  -1  -1 98801.3 2105.53   4
   4   1   1 102450. 2083.51   4
   4  -1   1 98064.1 1893.17   2
  -4   1  -3 116471. 2393.52   2
   4   1   3 113284. 2425.48   3
   4   1   3 116678. 2453.39   4
  -4   1  -5 186936. 2398.44   1
   4   1   5 191418. 3536.96   4
  -4   1  -5 181600. 3394.88   2
   4  -1   5 178819. 2833.46   4
  -4   1  -5 170097. 2879.77   4
  -4   1  -7 176892. 3703.59   2
   4   1   7 177352. 3670.39   4
   4  -1   7 174873. 3155.39   4
   4   1   9 6640.72 790.258   4
  -4   1  -9 7169.53 813.105   2
   4  -1   9 5527.72 592.951   4
   4  -1  11 452.864 104.840   4
   4   1  11 565.946 122.221   4
   4   1  11 573.496 113.021   1
  -4   1 -13 1120.22 342.788   2
   4   1  13 960.549 322.796   4
   4  -1  13 699.768 210.772   4
   4  -1  15 284.404 249.345   4
   4   1  15-348.772 241.731   4
  -4   1 -15 651.044 476.358   2
   4   1  17 5518.34 994.698   4
  -4   1 -17 4549.74 872.940   2
  -4  -1 -17 5717.56 1013.14   2
   4  -1  17 5038.58 864.757   4
  -4   1 -19 7981.75 1244.43   2
   4   1  19 9990.17 1473.37   4
  -4  -1 -19 8919.73 1326.04   2
  -4  -1 -21 684.093 380.707   2
   4   1  21 439.533 385.464   4
  -4   1 -21 281.860 217.242   2
   4  -2 -26 202.036 200.708   2
   4  -2 -24 604.366 294.655   3
   4   2 -24 1157.55 398.139   2
   4  -2 -22 3349.10 736.586   3
   4   2 -22 2203.77 493.759   2
   4   2 -20 904.622 392.951   3
   4  -2 -20 1022.55 442.308   3
   4   2 -20 646.878 299.528   2
   4   2 -18 2637.35 508.504   3
   4  -2 -18 2179.14 527.280   3
   4   2 -18 1868.85 367.093   2
   4   2 -16 728.138 269.497   3
   4  -2 -16 556.916 274.315   3
   4   2 -16 337.648 165.439   2
   4   2 -14 9116.21 841.088   3
   4   2 -14 9100.05 838.195   2
   4  -2 -14 9573.59 952.275   3
   4   2 -12 39587.5 1559.61   3
   4  -2 -12 40093.9 1781.04   3
   4   2 -12 39438.2 1564.16   2
   4   2 -10 23102.3 1092.38   2
   4   2 -10 21647.9 1020.22   3
   4  -2 -10 22002.9 1252.46   3
  -4  -2  10 19484.6 1003.63   3
   4   2  -8 48825.0 1260.15   3
   4  -2  -8 52238.3 1759.04   3
  -4  -2   6 253.208 108.315   2
   4   2  -6-72.0325 72.6534   3
   4  -2  -6 172.935 123.982   3
  -4  -2   6 87.2231 65.2671   3
   4   2  -4 16681.9 467.670   3
   4  -2  -4 17662.9 840.250   3
  -4   2   4 17397.1 910.854   3
  -4  -2   2 196989. 2762.32   4
   4  -2  -2 201917. 2698.63   3
  -4   2   2 202030. 2970.18   3
   4  -2   0 5368.07 441.028   3
  -4   2   0 5472.43 499.925   3
  -4  -2   0 5672.36 502.267   4
  -4  -2   0 4588.87 365.702   1
   4   2   0 5208.53 400.090   3
   4   2   0 6085.54 534.610   4
   4  -2   2 165626. 2790.12   3
   4   2   2 177253. 3120.86   4
  -4   2  -4 8585.38 736.090   2
   4   2   4 9243.23 820.974   4
  -4   2  -4 7677.58 547.961   4
  -4   2  -4 8109.50 642.831   1
   4   2   6 11498.4 971.762   4
  -4   2  -6 11234.8 906.709   2
  -4   2  -6 12104.7 793.211   1
   4   2   8 1314.46 361.235   4
  -4   2  -8 2594.48 624.708   2
   4   2  10-713.278 370.969   4
  -4   2 -10-242.415 241.395   2
   4  -2  10 263.937 199.498   4
   4   2  12 7659.89 982.456   4
   4  -2  12 6888.36 715.424   4
  -4   2 -12 7179.78 945.198   2
   4  -2  14 129.621 191.752   4
   4   2  14-265.932 265.768   4
  -4   2 -14-168.309 290.143   2
   4   2  16 603.601 376.565   4
  -4   2 -16 149.864 175.078   2
   4  -2  16 396.881 255.871   4
   4   2  18 196.050 247.122   4
  -4   2 -18 347.108 226.022   2
  -4  -2 -20 498.804 416.589   2
   4   2  20 700.258 480.779   4
  -4   2 -20 265.795 274.766   2
   4   2  22 57.5837 190.536   4
   4  -3 -23 168.638 206.667   3
   4   3 -23 138.278 131.004   2
   4   3 -21-249.698 265.431   2
   4  -3 -21 4.53005 242.730   3
   4   3 -19 208.508 194.586   2
   4  -3 -19 662.005 296.524   3
   4   3 -17 2099.24 445.660   2
   4  -3 -17 2004.23 488.105   3
   4   3 -15 404.911 263.853   3
   4   3 -15 218.659 190.394   2
   4  -3 -15 92.1946 149.307   3
   4   3 -13 6510.96 633.939   3
   4  -3 -13 5972.75 705.869   3
   4  -3 -11 15410.3 1107.93   3
  -4  -3  11 15862.3 903.724   3
   4   3 -11 15773.5 850.850   3
   4   3  -9 34584.7 1004.77   3
   4  -3  -9 35591.0 1529.24   3
  -4  -3   9 35646.6 1069.68   3
   4  -3  -7-95.2202 118.559   3
  -4  -3   7 151.431 106.523   2
  -4  -3   7 67.9710 45.4496   3
   4   3  -7 75.2183 40.2737   3
  -4  -3   5 3515.47 350.653   4
   4  -3  -5 3286.74 398.862   3
   4  -3  -3 8566.64 626.811   3
  -4  -3   3 8140.22 575.269   4
   4   3  -3 7315.88 271.794   3
   4  -3  -1 3893.38 405.980   3
   4   3  -1 4350.07 464.426   4
  -4  -3   1 4026.89 451.566   1
   4   3  -1 3996.12 321.499   3
  -4  -3   1 3854.45 430.141   4
   4   3   1 35091.4 1202.48   3
   4   3   1 35650.3 1451.75   4
   4  -3   1 34861.5 1264.44   3
  -4   3  -3 7155.77 766.147   1
   4   3   3 6400.12 471.374   1
   4   3   3 7463.67 755.226   4
  -4   3  -5 3299.52 350.924   4
   4   3   5 2992.16 292.614   1
   4   3   5 3291.58 467.007   4
  -4   3  -5 3510.55 483.067   1
  -4  -3  -5 3795.98 531.820   3
   4   3   7 361.779 102.479   4
  -4  -3  -7 590.094 265.759   3
   4   3   7 611.748 132.871   1
  -4   3  -7 669.870 206.463   1
  -4   3  -9 6049.89 783.008   2
   4   3   9 6647.84 875.336   4
  -4  -3  -9 5763.71 746.974   3
   4   3   9 5221.85 368.449   1
   4   3  11 9989.92 1181.45   4
  -4   3 -11 8872.35 1012.49   2
   4   3  11 6618.88 392.407   1
   4   3  13 1809.06 598.689   4
  -4   3 -13 1474.34 549.184   2
  -4   3 -15 967.278 568.036   2
   4   3  15 421.176 401.707   4
   4   3  17-180.465 335.922   4
  -4   3 -17 301.716 234.799   2
   4   3  19 350.736 330.907   4
  -4   3 -19-190.502 305.500   2
  -4   3 -21-541.999 405.368   2
   4   3  21 520.512 470.870   4
   4  -4 -22 642.193 374.539   3
   4  -4 -20 772.562 386.590   3
   4  -4 -18-3.87824 231.901   3
   4  -4 -16-48.6418 209.721   3
   4  -4 -14 2649.78 582.483   3
   4  -4 -12 27639.3 1617.10   3
  -4  -4  12 30255.2 1247.18   3
   4  -4 -10 19971.1 1333.61   3
  -4  -4  10 20408.7 766.534   4
  -4  -4  10 20141.9 795.175   3
  -4  -4   8 4744.70 369.389   4
   4  -4  -8 5540.80 643.857   3
  -4  -4   6 421.966 101.740   4
   4  -4  -6 554.714 256.977   3
  -4  -4   4 12046.4 712.321   4
   4  -4  -4 10840.7 745.608   3
   4   4  -2 558.042 103.947   3
   4  -4  -2 692.834 177.930   3
   4   4  -2 796.337 209.889   4
   4  -4   0 169374. 2913.87   3
   4   4   0 173131. 2574.25   3
   4   4   0 176003. 3260.34   4
   4   4   2 9387.46 818.077   4
   4  -4   2 9429.16 713.716   3
  -4  -4  -2 9796.81 721.006   3
   4   4   2 9553.52 700.414   1
  -4  -4  -4 1891.78 349.166   3
   4   4   4 1567.64 307.593   4
   4   4   4 1816.84 254.585   1
  -4   4  -4 1166.64 188.891   1
   4  -4   4 2148.73 345.667   3
   4  -4   6 539.293 254.771   3
  -4   4  -6 212.613 246.515   1
  -4   4  -6 57.5043 49.6463   4
   4   4   6 626.894 433.427   4
  -4  -4  -6-103.271 166.892   3
   4   4   6-116.597 80.7548   1
   4   4   8 4762.59 857.415   4
  -4  -4  -8 4930.10 724.093   3
   4   4   8 3448.96 389.010   1
   4   4  10-13.1905 59.7429   1
  -4  -4 -10 285.845 301.076   3
   4   4  12 11671.2 1388.36   4
  -4  -4 -12 10817.3 1192.81   3
   4   4  14 5659.43 1044.93   4
   4   4  16-392.481 304.818   4
   4   4  18-175.790 318.809   4
   4   4  20 978.158 619.860   4
   4  -5 -21 420.592 362.147   3
   4  -5 -19 9499.46 1195.14   3
   4  -5 -17 8290.82 1067.47   3
   4  -5 -15 1011.51 336.078   3
   4  -5 -13 39.8004 154.934   3
   4  -5 -11 5885.95 747.095   3
   4  -5  -9 22310.2 1388.24   3
   4  -5  -7 135140. 3206.42   3
   4  -5  -5 138547. 3033.27   3
   4   5  -3 23245.3 1178.81   4
   4  -5  -3 18419.2 1032.41   3
   4   5  -1 11.0853 48.4153   3
   4   5  -1-359.173 280.071   4
   4  -5  -1-215.001 241.229   3
   4   5   1 27372.3 1440.43   4
  -4  -5  -1 27878.7 1145.21   3
   4  -5   1 26230.6 1241.45   3
   4   5   1 28941.9 1286.24   3
   4   5   1 25790.3 1346.42   1
  -4   5  -3 7526.53 815.253   1
   4  -5   3 9379.17 755.825   3
  -4  -5  -3 8827.35 755.322   3
   4   5   3 7915.49 693.573   1
   4   5   3 8562.55 884.189   4
  -4  -5  -5 72981.3 2472.54   3
  -4   5  -5 59606.4 1211.90   4
   4  -5   5 64336.7 2003.26   3
   4   5   5 76405.1 2836.97   4
  -4   5  -5 70734.9 2634.94   1
   4   5   5 70170.7 2134.27   1
   4   5   7 104723. 2585.47   1
   4   5   7 118459. 3903.44   4
  -4  -5  -7 110071. 3325.62   3
  -4   5  -7 115962. 3428.82   1
   4  -5   7 102104. 2742.68   3
   4  -5   9 3761.44 581.257   3
   4   5   9 4500.44 527.220   1
  -4  -5  -9 4763.69 744.333   3
   4   5   9 4051.46 770.294   4
  -4  -5 -11 66.9939 121.951   3
  -4  -5 -13 3940.78 730.101   3
   4   5  13 5919.10 1104.13   4
   4   5  15 120.778 222.032   4
   4   5  17 2821.88 814.176   4
   4   5  19 7365.98 1498.67   4
   4  -6 -20-157.960 227.902   3
   4  -6 -18-264.927 295.193   3
   4  -6 -16 1707.18 470.513   3
   4  -6 -14 7909.68 1040.53   3
   4  -6 -12 44839.3 2252.61   3
   4  -6 -10 210.244 83.2159   3
   4  -6  -8 156.711 168.417   3
   4  -6  -6 37.0781 245.007   3
   4  -6  -4 5395.55 637.626   3
   4   6  -2 1293.64 164.770   3
   4  -6  -2 1207.31 278.112   3
   4   6  -2 1445.70 280.002   4
   4  -6   0 94500.5 2537.50   3
   4   6   0 94036.5 2634.37   4
  -4   6   0 97351.7 2938.52   1
   4   6   0 95670.3 2880.39   1
   4   6   0 95715.8 2089.93   3
  -4   6  -2 15306.4 1194.50   1
   4  -6   2 14413.2 986.124   3
   4   6   2 15227.9 1164.46   4
  -4  -6  -2 15631.4 964.965   3
   4   6   2 15044.6 1113.46   1
  -4   6  -4-292.662 323.944   1
  -4  -6  -4 234.338 160.856   3
   4   6   4-142.750 260.290   1
   4   6   4 59.9888 101.857   4
   4  -6   4 38.8105 95.4965   3
   4   6   6 16807.1 1455.63   4
  -4  -6  -6 16450.4 1278.96   3
  -4   6  -6 16127.9 1353.28   1
   4   6   6 15775.8 1157.87   1
   4  -6   6 15476.6 1076.13   3
  -4  -6  -8 1874.27 509.850   3
   4   6   8 1181.19 430.580   4
   4   6   8 1161.42 340.272   1
  -4   6  -8 1495.56 584.904   1
   4  -6   8 1375.73 372.609   3
   4  -6  10 204.684 201.484   3
   4   6  10-71.1179 294.518   4
  -4  -6 -10 137.326 174.133   3
   4  -6  12 29100.7 1760.68   3
  -4  -6 -12 26567.9 1925.98   3
  -4  -6 -14 4467.16 847.983   3
   4   6  14 5255.10 1129.28   4
   4   6  16 356.854 356.505   4
   4   6  18 455.014 464.545   4
   4  -7 -19 1971.38 593.752   3
   4  -7 -17 3993.95 776.166   3
   4  -7 -15 3233.24 648.193   3
   4  -7 -13-166.069 210.250   3
   4  -7 -11 3699.52 671.364   3
   4  -7  -9 102.232 112.044   3
   4  -7  -7 7049.04 846.157   3
   4  -7  -5 36590.5 1846.20   3
   4  -7  -3 1921.55 417.682   3
   4   7  -3 1796.88 366.721   4
  -4   7   1 1278.16 421.375   1
   4   7  -1 1110.29 305.495   4
   4  -7  -1 946.636 269.318   3
  -4   7  -1 2088.27 482.063   1
   4   7   1 2797.49 505.651   4
   4   7   1 2592.96 479.081   1
   4  -7   1 2500.67 442.470   3
  -4   7  -3-64.3532 198.815   1
  -4  -7  -3 277.210 178.083   3
   4  -7   3 346.373 218.780   3
   4   7   3 179.889 110.841   1
   4   7   3-234.378 303.124   4
  -4   7  -5 20330.6 1586.07   1
   4  -7   5 20323.5 1264.71   3
   4   7   5 21730.3 1652.90   4
   4   7   5 19710.1 1427.15   1
  -4  -7  -5 17239.2 1268.54   3
   4  -7   7 4565.37 610.288   3
   4   7   7 4532.22 688.185   1
   4   7   7 4993.29 895.411   4
  -4  -7  -7 4068.25 667.355   3
  -4   7  -7 4696.09 823.504   1
   4   7   9 2710.37 544.966   1
  -4  -7  -9 2174.45 535.662   3
   4   7   9 2538.85 636.745   4
   4  -7   9 2940.21 526.262   3
   4   7  11 1003.59 525.879   4
  -4  -7 -11 1058.21 451.783   3
   4   7  13 160.744 307.840   4
  -4  -7 -13 939.356 454.050   3
   4   7  15-246.309 337.859   4
   4  -8 -18 506.355 317.880   3
   4  -8 -16 47.4944 204.489   3
   4  -8 -14 0.35731 173.327   3
   4  -8 -12 2963.77 635.309   3
   4  -8 -10 2227.57 531.068   3
   4  -8  -8 424.039 224.283   3
   4  -8  -6-344.809 338.028   3
   4  -8  -4 637.431 231.708   3
   4  -8  -2 1776.00 428.984   3
   4   8  -2 1434.72 323.195   4
  -4   8   2 1516.10 522.613   1
   4   8   0 6969.26 778.662   4
  -4   8   0 6279.25 872.497   1
   4  -8   0 8304.44 857.581   3
  -4   8  -2-223.062 180.470   1
   4  -8   2 84.9550 86.2518   3
   4   8   2-308.947 239.949   4
   4   8   2-363.997 351.343   1
   4  -8   4 698.853 270.008   3
   4   8   4 534.976 265.679   1
   4   8   4 462.284 372.665   4
  -4  -8  -4 631.549 261.074   3
  -4   8  -4 574.553 299.493   1
   4   8   6 478.733 210.690   4
   4   8   6 0.98304 210.664   1
  -4  -8  -6 328.304 225.695   3
   4   8   8 112.166 247.219   4
  -4  -8  -8 618.098 353.077   3
   4   8   8 630.433 366.952   1
  -4  -8 -10 1243.75 466.417   3
   4   8  10 1165.65 556.194   4
  -4  -8 -12 902.471 376.595   3
   4   8  12 1577.25 622.832   4
   4   8  14 682.307 485.627   4
   4  -9 -17 185.403 204.413   3
   4  -9 -15 122.515 246.294   3
   4  -9 -13 3884.90 794.834   3
   4  -9 -11 1478.31 531.459   3
   4  -9  -9 390.976 303.015   3
  -4   9   7-35.2670 296.514   1
   4  -9  -7 411.158 199.664   3
   4  -9  -5 13572.3 1305.81   3
  -4   9   5 12662.0 1410.60   1
   4  -9  -3 3105.14 562.071   3
  -4   9   3 2208.98 548.864   1
   4   9  -1 2768.51 494.420   4
  -4   9   1 2436.88 571.252   1
  -4   9  -1 339.794 267.598   1
   4   9   1 120.914 69.0203   4
  -4   9  -3 5573.07 966.222   1
   4   9   3 3975.56 725.194   4
  -4   9  -5 3445.47 670.896   1
   4   9   5 4326.16 794.384   1
   4   9   5 4206.61 793.323   4
   4   9   7 23.4054 120.695   4
   4   9   7 361.649 233.723   1
   4   9   9 594.633 540.302   4
   4   9  11 1695.07 705.831   4
  -4  10  14 1959.43 873.514   1
   4 -10 -14 104.889 187.844   3
  -4  10  12 9206.77 1640.01   1
   4 -10 -12 6032.18 1009.61   3
  -4  10  10-66.3428 269.419   1
  -4  10   8 3838.46 863.960   1
  -4  10   6-267.693 319.969   1
  -4  10   4-74.0909 324.192   1
  -4  10   2 1439.32 476.785   1
  -4  10   0 22114.9 1843.18   1
  -4  10  -2 220.387 272.731   1
  -4  10  -4 157.173 163.681   1
   4  10   4 502.141 265.927   4
   4  10   6 366.213 233.795   4
   4  10   8 1614.16 557.853   4
   4  10  10 526.643 406.536   4
  -4  11   9 191.154 270.689   1
  -4  11   7 4908.26 1052.24   1
  -4  11   5 3850.33 916.435   1
  -4  11   3 455.082 362.973   1
  -4  11   1 371.341 243.455   1
  -4  11  -1 657.678 288.848   1
   5   0 -25 608.857 301.990   2
   5   0 -25 521.065 364.709   3
   5   0 -23 419.187 245.306   2
   5   0 -23-361.440 293.002   3
   5   0 -21-237.062 205.192   2
   5   0 -21 104.018 94.0035   3
   5   0 -19-268.470 234.805   3
   5   0 -17-155.788 118.186   3
   5   0 -15-243.268 256.956   3
   5   0 -13 415.772 282.244   3
   5   0 -11-88.4526 111.482   3
   5   0  -9 289.638 217.783   3
  -5   0   7 9.63959 138.782   3
   5   0  -7 157.866 144.283   3
  -5   0   5-22.0470 93.2309   3
   5   0  -5-241.278 184.815   3
  -5   0   3-40.5410 84.0291   3
   5   0  -3 20.5479 24.5407   2
   5   0  -3 55.8391 99.6959   3
   5   0  -1 556.164 261.355   3
  -5   0   1 92.3712 75.8308   2
   5   0  -1 541.372 191.505   2
  -5   0  -1-5.91744 53.6204   4
  -5   0  -1 86.9697 84.5328   2
  -5   0  -3 39.4762 122.202   2
   5   0   5 139.958 177.057   4
  -5   0  -5 229.934 286.843   2
  -5   0  -7-702.150 414.797   2
   5   0   7 16.4178 124.328   4
   5   0   9-168.248 199.601   4
  -5   0  -9 209.996 254.077   2
   5   0  11-468.450 336.609   4
  -5   0 -11 1510.96 650.223   2
  -5   0 -13 1143.56 558.250   2
   5   0  13-40.0202 173.273   4
  -5   0 -15 794.861 412.854   2
   5   0  15 649.825 449.948   4
  -5   0 -17-814.801 507.102   2
   5   0  17 322.723 398.897   4
  -5   0 -19-248.682 340.050   2
   5   0  19 405.492 371.181   4
  -5   0 -21-698.654 513.369   2
   5  -1 -26 8.24962 83.9062   2
   5  -1 -26 314.125 244.519   3
   5   1 -24-212.318 221.171   3
   5  -1 -24 37.3630 146.572   2
   5  -1 -24-54.3560 105.369   3
   5   1 -24 233.977 198.456   2
   5   1 -22 4323.25 687.372   2
   5   1 -22 5291.52 905.470   3
   5  -1 -22 6108.02 967.870   3
   5   1 -20 130.909 180.270   2
   5   1 -20 138.815 231.029   3
   5  -1 -20 193.701 247.318   3
   5   1 -18 4931.38 655.731   2
   5   1 -18 5451.62 801.468   3
   5  -1 -18 5282.54 837.323   3
   5   1 -16 38581.4 1687.14   2
   5  -1 -16 41866.2 2054.20   3
   5   1 -14 4052.09 634.206   2
   5   1 -14 3329.45 605.236   3
   5  -1 -14 4065.48 758.135   3
   5  -1 -12 2035.59 444.668   3
   5   1 -12 2544.41 429.232   2
   5   1 -12 2773.73 469.194   3
   5   1 -10 61645.2 1575.92   2
   5   1 -10 61921.4 1788.22   3
   5  -1 -10 64330.0 1956.22   3
  -5  -1   8 2182.64 326.319   3
   5  -1  -8 1987.31 291.410   3
   5   1  -8 2663.40 344.776   3
   5   1  -8 2616.02 277.894   2
  -5  -1   6 20574.2 851.457   3
   5   1  -6 21025.0 764.208   3
   5   1  -6 19678.4 456.597   2
   5  -1  -6 20896.9 935.293   3
  -5  -1   4 246.976 96.1728   3
   5   1  -4 254.046 96.1256   3
  -5   1   4-35.6987 199.674   3
   5  -1  -4 370.959 121.982   3
   5  -1  -2 61572.5 1554.74   3
  -5   1   2 58397.2 1608.91   3
   5  -1   0 1523.48 262.633   3
   5  -1   0 1565.53 241.914   2
  -5  -1   0 1695.70 290.313   4
   5   1   2 124515. 2581.89   4
  -5   1  -2 123350. 2437.82   2
   5   1   4 1014.02 176.173   4
  -5   1  -4 1603.08 297.333   4
  -5   1  -4 1813.92 357.050   2
  -5   1  -4 1124.60 192.517   1
   5   1   6 47503.2 1901.44   4
  -5   1  -6 49834.4 2010.15   2
   5  -1   8 1841.03 360.442   4
   5   1   8 1511.46 321.004   4
  -5   1  -8 2064.48 431.337   2
   5   1  10 13576.2 1253.93   4
  -5   1 -10 13107.3 1215.75   2
   5  -1  10 11858.8 1024.27   4
  -5   1 -12 6069.14 873.951   2
   5   1  12 5188.14 836.163   4
   5  -1  12 4912.72 702.081   4
  -5   1 -14 25723.6 1944.31   2
   5   1  14 26760.8 2015.56   4
  -5  -1 -14 25985.0 1994.38   2
   5  -1  14 26364.3 1808.71   4
   5  -1  16 3503.45 709.473   4
   5   1  16 3765.25 794.577   4
  -5   1 -16 3626.35 778.825   2
  -5  -1 -16 4401.77 896.648   2
  -5  -1 -18 848.774 507.085   2
   5  -1  18 257.972 286.920   4
   5   1  18-144.305 191.534   4
  -5   1 -18 533.438 330.346   2
  -5  -1 -20 384.674 386.160   2
   5   1  20 650.516 440.322   4
  -5   1 -20 535.450 286.490   2
   5  -2 -25-103.607 139.105   3
   5  -2 -23 584.675 332.626   3
   5   2 -23 302.930 146.630   2
   5   2 -21 5182.94 729.488   2
   5   2 -21 6177.52 905.751   3
   5  -2 -21 5808.85 936.683   3
   5   2 -19 2977.94 580.802   3
   5   2 -19 2470.26 485.909   2
   5  -2 -19 2177.87 535.856   3
   5   2 -17 2686.18 475.423   3
   5   2 -17 2625.05 438.182   2
   5  -2 -17 2618.51 536.525   3
   5   2 -15 24971.6 1356.98   2
   5   2 -15 27161.7 1512.98   3
   5  -2 -15 24821.3 1584.83   3
   5   2 -13 744.694 242.946   3
   5   2 -13 586.192 231.511   2
   5  -2 -13 510.095 221.841   3
   5  -2 -11 1022.03 257.663   3
   5   2 -11 1237.02 234.974   2
   5   2 -11 967.600 218.984   3
  -5  -2   9 28161.9 1127.52   3
   5   2  -9 26758.1 1015.22   3
   5  -2  -9 27287.8 1299.75   3
  -5  -2   7 14561.7 678.309   3
   5   2  -7 14683.9 636.613   3
   5  -2  -7 15371.6 894.825   3
  -5  -2   5 289896. 2134.23   2
  -5  -2   5 285875. 2613.28   3
   5  -2  -3 158546. 2641.34   3
  -5  -2   3 155738. 2652.26   4
   5  -2  -1 24362.1 1046.75   3
  -5  -2   1 20084.4 997.673   4
   5   2   1 4359.44 502.041   4
  -5  -2  -1 3989.46 335.858   1
   5  -2   1 4608.15 482.854   3
   5   2   1 4003.58 411.170   3
   5   2   3 201.121 210.142   4
  -5   2  -3 123.720 98.2721   4
  -5   2  -5 801.538 209.437   4
   5   2   5 779.114 239.139   4
  -5   2  -5 730.254 231.805   2
  -5   2  -5 944.695 222.138   1
  -5   2  -7 98056.3 2938.22   2
   5   2   7 100568. 3119.57   4
   5   2   9 35936.7 1986.38   4
  -5   2  -9 40297.5 2102.11   2
   5   2  11 2017.19 506.946   4
  -5   2 -11 1997.97 410.691   2
   5   2  13 156.968 166.241   4
  -5   2 -13-743.035 524.113   2
   5   2  15 419.653 250.341   4
  -5   2 -15 298.586 247.635   2
   5   2  17-78.2132 163.851   4
  -5   2 -17-90.7531 232.010   2
  -5  -2 -19 4291.94 962.346   2
   5   2  19 3693.42 945.707   4
  -5   2 -19 3083.11 820.625   2
  -5   2 -21 3166.79 828.207   2
   5   2  21 5075.79 1150.70   4
   5  -3 -24 2788.91 709.248   3
   5   3 -22 2148.22 499.411   2
   5  -3 -22 1719.09 546.892   3
   5   3 -20 1843.15 452.721   2
   5  -3 -20 2140.58 539.335   3
   5  -3 -18 326.069 214.826   3
   5   3 -18 688.985 258.661   3
   5   3 -18 83.6133 139.932   2
   5   3 -16 16969.5 1233.63   2
   5   3 -16 15557.6 1119.30   3
   5  -3 -16 15730.5 1313.77   3
   5   3 -14 532.185 201.572   3
   5  -3 -14 532.322 270.484   3
   5  -3 -12 62954.3 2332.76   3
   5   3 -12 55816.3 1674.81   3
   5   3 -10 98621.4 1925.53   3
   5  -3 -10 96329.6 2648.48   3
  -5  -3   8 9936.81 509.001   3
   5   3  -8 9482.17 466.631   3
  -5  -3   8 10930.5 665.813   2
   5  -3  -8 8526.48 724.730   3
  -5  -3   6 7306.62 566.296   4
   5   3  -6 6350.52 297.119   3
   5  -3  -6 6704.55 608.469   3
   5  -3  -4 14294.4 848.076   3
   5   3  -4 12441.3 410.795   3
  -5  -3   4 13981.3 791.129   4
   5  -3  -2 14946.5 872.704   3
   5   3  -2 13970.8 589.266   3
   5  -3   0 79240.5 2004.93   3
   5   3   0 75310.7 1752.16   3
  -5  -3   0 78589.1 1910.79   1
   5   3   2 464390. 5708.66   4
   5  -3   2 396371. 4675.77   3
   5  -3   4 455.440 143.166   3
   5   3   4 873.767 382.946   4
  -5   3  -4 996.343 327.530   1
  -5   3  -4 659.591 187.359   4
  -5   3  -6 2288.45 324.700   4
   5   3   6 2151.49 463.750   4
  -5   3  -6 2387.35 419.667   1
   5   3   8 1735.21 454.681   4
   5   3  10-221.898 304.640   4
  -5   3 -10 87.1021 193.796   2
  -5   3 -12 21217.9 1700.73   2
   5   3  12 23019.8 1871.57   4
   5   3  14 21089.3 1948.11   4
  -5   3 -14 21526.4 1839.17   2
  -5   3 -16 6602.17 1077.81   2
   5   3  16 8517.70 1351.95   4
   5   3  18 522.690 364.091   4
  -5   3 -18 197.382 166.702   2
  -5   3 -20 316.548 213.613   2
   5   3  20 488.096 453.335   4
   5  -4 -23 2054.22 634.403   3
   5  -4 -21 5378.26 909.841   3
   5  -4 -19 196.272 276.435   3
   5  -4 -17 10055.8 1091.60   3
   5  -4 -15 8529.60 971.127   3
   5  -4 -13 14799.5 1203.53   3
  -5  -4  11 36027.1 1177.03   3
   5  -4 -11 31091.7 1666.51   3
  -5  -4   9 44931.7 1315.29   4
   5  -4  -9 44530.8 1863.68   3
   5  -4  -7 14265.6 981.091   3
  -5  -4   7 14448.7 780.225   4
  -5  -4   5 13698.5 804.329   4
   5  -4  -5 11720.9 813.487   3
   5   4  -3 43442.2 825.870   3
   5   4  -3 43652.2 882.105   3
   5  -4  -1 13362.6 876.893   3
   5   4  -1 14457.8 983.978   4
   5   4  -1 13376.2 680.154   3
   5   4   1 11372.0 933.238   4
   5   4   1 10793.4 733.689   3
   5  -4   1 10932.6 797.121   3
  -5   4  -3 3903.35 549.089   1
   5   4   3 5634.99 699.606   4
   5  -4   3 5167.04 583.467   3
   5   4   5 6210.72 821.062   4
   5  -4   5 5197.23 604.698   3
  -5   4  -5 5520.15 467.569   4
  -5   4  -5 5972.91 741.085   1
   5   4   7 93285.6 3321.71   4
  -5   4  -7 92054.6 2866.96   1
   5   4   9 12593.3 1311.27   4
   5   4  11 1042.72 353.117   4
   5   4  13-165.608 291.217   4
   5   4  15 1792.56 605.965   4
   5   4  17 719.913 410.925   4
   5   4  19 3841.75 1037.01   4
   5  -5 -22 1350.80 504.687   3
   5  -5 -20 506.748 308.994   3
   5  -5 -18 4284.48 790.174   3
   5  -5 -16 500.191 248.296   3
   5  -5 -14-23.0448 162.108   3
   5  -5 -12 937.533 288.717   3
  -5  -5  10 23977.3 906.385   4
   5  -5 -10 21814.6 1406.71   3
  -5  -5   8 6755.46 532.416   4
   5  -5  -8 5395.17 660.026   3
   5  -5  -6 1162.67 444.576   3
   5  -5  -4 7159.05 670.800   3
   5   5  -2 420.455 120.770   3
   5   5  -2 347.268 185.114   4
   5  -5  -2 195.908 66.2107   3
   5  -5   0 7285.49 669.698   3
   5   5   0 7647.02 763.713   4
   5   5   0 7767.05 600.190   3
   5  -5   2 3444.95 456.611   3
   5   5   2 3670.01 549.709   4
  -5   5  -2 2773.77 438.259   1
   5   5   4 1103.39 359.970   4
  -5   5  -4 543.162 167.854   1
   5  -5   4 1172.48 290.181   3
   5   5   6 302.124 188.216   1
   5   5   6 278.368 370.252   4
   5  -5   6 139.683 166.248   3
   5  -5   8 1235.48 365.289   3
  -5   5  -8 1371.12 459.610   1
   5   5   8 1264.19 278.370   1
   5   5   8 1333.99 408.702   4
   5   5  10 8708.47 1159.22   4
   5  -5  10 7735.71 902.981   3
   5   5  12 235.763 227.965   4
   5   5  14 1611.39 595.561   4
   5   5  16 314.733 254.937   4
   5   5  18 421.564 473.427   4
   5  -6 -21 1650.60 515.014   3
   5  -6 -19 376.276 159.076   3
   5  -6 -17 304.864 98.0057   3
   5  -6 -15 347.120 204.606   3
   5  -6 -13 9848.45 1061.55   3
   5  -6 -11-129.907 206.827   3
   5  -6  -9 7700.41 845.781   3
   5  -6  -7 4659.81 659.348   3
   5  -6  -5 6842.08 722.202   3
   5  -6  -3 30.4512 66.5485   3
   5  -6  -1 15948.9 1113.73   3
   5   6  -1 17513.4 1184.04   4
   5   6  -1 14276.8 733.141   3
   5   6   1 165.004 179.012   4
   5  -6   1 427.796 229.936   3
  -5   6  -1 225.265 265.872   1
   5   6   3 2686.07 564.552   4
   5  -6   3 1821.04 383.488   3
  -5   6  -3 1493.11 402.207   1
   5  -6   5 6851.68 766.596   3
   5   6   5 6923.92 934.859   4
   5   6   5 6019.10 696.456   1
  -5   6  -5 5893.55 816.191   1
   5  -6   7 23730.3 1426.15   3
   5   6   7 26107.8 1417.98   1
  -5   6  -7 27617.9 1814.85   1
   5   6   7 28389.6 2065.86   4
   5   6   9 8279.94 1174.76   4
   5  -6   9 6803.17 820.245   3
   5  -6  11 282.203 212.417   3
   5   6  11 473.281 475.237   4
   5  -6  13 2244.26 553.222   3
   5   6  13 2927.37 829.988   4
   5   6  15 472.289 402.864   4
   5   6  17 343.861 347.558   4
   5  -7 -20 116.334 140.990   3
   5  -7 -18 1242.83 469.326   3
   5  -7 -16 1220.15 412.431   3
   5  -7 -14 1546.22 464.581   3
   5  -7 -12 653.150 291.723   3
   5  -7 -10 5829.37 832.695   3
   5  -7  -8 372.389 253.148   3
   5  -7  -6 7067.96 848.187   3
   5  -7  -4 2980.22 539.975   3
   5   7  -2 7898.19 801.192   4
   5  -7  -2 7709.93 773.887   3
  -5   7   0 2935.89 610.095   1
   5   7   0 3379.68 571.496   4
   5  -7   0 3407.92 528.333   3
   5  -7   2 14274.7 1061.64   3
   5   7   2 14584.1 1200.70   4
  -5   7  -2 13910.0 1299.82   1
  -5   7  -4 2527.29 543.562   1
   5  -7   4 2615.16 488.538   3
   5   7   4 3437.81 662.664   4
   5   7   6 1857.40 541.035   4
  -5   7  -6 2365.57 576.850   1
   5   7   6 1912.38 455.306   1
   5  -7   6 1840.85 431.668   3
   5   7   8 1090.37 409.081   4
  -5   7  -8 1052.16 378.687   1
   5  -7   8 1860.93 462.259   3
   5   7  10 1025.61 524.156   4
   5   7  12-258.535 358.860   4
   5   7  14 1624.39 715.211   4
   5   7  16 1490.28 712.558   4
   5  -8 -19 993.874 447.373   3
   5  -8 -17 4756.87 889.691   3
   5  -8 -15 3314.67 712.190   3
   5  -8 -13 84.5483 138.258   3
   5  -8 -11 23.0996 118.134   3
   5  -8  -9 2948.42 612.414   3
   5  -8  -7 758.480 273.367   3
   5  -8  -5 28457.5 1756.66   3
  -5   8   3 13888.5 1340.49   1
   5  -8  -3 14386.1 1233.61   3
   5  -8  -1 119.563 72.7341   3
   5   8  -1 118.971 149.109   4
  -5   8   1-112.161 292.804   1
   5   8   1 3093.63 548.392   4
  -5   8  -1 2486.71 529.233   1
   5  -8   1 3227.98 539.855   3
   5   8   3 533.007 133.951   4
  -5   8  -3 1135.69 386.529   1
   5  -8   3 881.714 286.373   3
  -5   8  -5 171.636 267.293   1
   5   8   5 88.3199 166.675   4
   5   8   7 16663.0 1691.79   4
  -5   8  -7 15310.6 1517.48   1
   5   8   9 13517.8 1681.80   4
   5   8  11 197.213 203.345   4
   5   8  13-262.200 306.979   4
   5  -9 -16 2224.59 648.402   3
   5  -9 -14 1103.21 489.356   3
   5  -9 -12 777.276 348.097   3
   5  -9 -10 11983.5 1343.72   3
   5  -9  -8 175.240 113.755   3
   5  -9  -6 700.847 303.752   3
  -5   9   6 486.530 318.301   1
  -5   9   4 3393.56 727.141   1
   5  -9  -4 3677.53 656.305   3
   5  -9  -2 1949.95 424.909   3
  -5   9   2 1674.34 489.411   1
   5   9   0 3472.38 558.019   4
  -5   9   0 4003.63 769.496   1
   5   9   2 14691.0 1354.35   4
  -5   9  -2 14281.9 1425.69   1
   5   9   4 1765.15 550.207   4
  -5   9  -4 916.196 343.708   1
  -5   9  -6 940.539 359.473   1
   5   9   6 1599.39 516.044   4
   5   9   8 1207.54 477.324   4
   5   9  10 182.252 252.352   4
   5   9  12 668.427 477.635   4
   5 -10 -15 1068.85 433.212   3
   5 -10 -13 440.094 363.176   3
  -5  10  11 1767.95 689.872   1
   5 -10 -11 1723.32 513.771   3
  -5  10   9-4.61027 194.328   1
  -5  10   7-261.142 316.462   1
  -5  10   5 629.234 337.425   1
  -5  10   3 4255.35 817.751   1
  -5  10   1 1262.06 550.485   1
  -5  10  -1 2954.67 698.180   1
   5  10   3 396.372 269.593   4
  -5  10  -3 220.120 177.737   1
  -5  10  -5 1119.23 412.439   1
   5  10   5 1382.45 459.852   4
   5  10   7 28.5953 107.919   4
   5  10   9 558.000 397.053   4
  -5  11   8 995.664 550.935   1
  -5  11   6 2275.29 739.634   1
  -5  11   4 1178.86 510.169   1
  -5  11   2 2312.96 700.545   1
  -5  11   0 440.193 320.873   1
   6   0 -26 6239.46 1041.48   3
   6   0 -24 594.459 296.668   2
   6   0 -24 210.832 305.307   3
   6   0 -22 5295.95 735.191   2
   6   0 -22 6994.90 980.894   3
   6   0 -20 3189.85 493.007   2
   6   0 -20 4211.45 728.287   3
   6   0 -18 10984.5 1115.85   3
   6   0 -16 6545.09 799.364   3
   6   0 -14 150922. 3458.68   3
   6   0 -12 2683.54 660.125   3
   6   0 -10 27756.6 1266.83   3
   6   0  -8 372838. 4149.59   3
   6   0  -6 32480.9 1133.04   3
  -6   0   6 31062.3 1221.81   3
  -6   0   4 58061.8 1615.84   3
   6   0  -4 56162.8 915.064   2
   6   0  -2 502153. 4688.30   3
   6   0  -2 457919. 3467.60   2
  -6   0   0 10250.3 631.442   2
  -6   0  -2 130830. 2573.39   2
  -6   0  -4 84938.1 2419.43   2
  -6   0  -4 77449.8 1181.58   1
  -6   0  -6-99.2715 310.040   2
   6   0   6 376.458 227.789   4
   6   0   8 5530.19 713.415   4
  -6   0  -8 4942.97 676.849   2
  -6   0 -10 4126.93 716.744   2
   6   0  10 3261.12 542.365   4
  -6   0 -12 9625.46 1165.09   2
   6   0  12 8908.67 1058.66   4
  -6   0 -14 22203.5 1888.93   2
   6   0  14 22928.8 1824.22   4
  -6   0 -16 1222.19 464.838   2
   6   0  16 1384.58 514.110   4
   6   0  18 712.075 442.193   4
  -6   0 -18 876.517 386.090   2
  -6   0 -20 524.363 358.624   2
   6  -1 -25 66.6168 135.595   2
   6   1 -25 231.612 155.088   3
   6  -1 -25 119.827 236.052   3
   6   1 -23-65.3347 238.301   3
   6  -1 -23 217.597 197.755   3
   6   1 -23 88.4941 107.772   2
   6   1 -21 10768.0 1160.54   3
   6  -1 -21 10324.2 1197.23   3
   6   1 -21 8866.18 918.360   2
   6   1 -19 12802.2 1036.76   2
   6   1 -19 15690.9 1360.03   3
   6  -1 -19 15252.2 1390.72   3
   6   1 -17 7189.77 728.548   2
   6   1 -17 7257.86 849.511   3
   6  -1 -17 6933.02 862.749   3
   6   1 -15 108.030 120.548   2
   6   1 -15 137.239 165.798   3
   6  -1 -15-204.081 197.736   3
   6   1 -13 14856.8 870.313   2
   6   1 -13 16463.0 1055.45   3
   6  -1 -13 15807.8 1096.78   3
   6   1 -11 4142.05 421.177   2
   6   1 -11 3679.78 446.399   3
   6  -1 -11 3504.90 485.482   3
   6   1  -9 103839. 1657.14   2
   6   1  -9 108444. 2229.69   3
   6  -1  -9 106787. 2458.36   3
  -6  -1   7 85382.9 1945.25   3
   6   1  -7 81316.6 1652.71   3
   6  -1  -7 83883.5 1969.99   3
   6  -1  -5 3104.59 396.321   3
   6   1  -5 2696.97 302.908   3
  -6  -1   5 2498.26 316.820   3
   6  -1  -3 165.370 141.121   3
  -6  -1   3 109.589 54.2777   2
   6   1  -3 5.76113 54.3948   3
   6  -1  -1 80572.1 1765.57   2
   6  -1  -1 83751.3 2031.12   3
  -6   1  -1 452.492 149.452   2
   6   1   3 1983.64 350.874   4
  -6   1  -3 1431.64 294.083   2
  -6   1  -5 102767. 2838.39   2
   6   1   5 104058. 2916.23   4
  -6   1  -5 111119. 2024.57   1
   6   1   7 4560.84 686.417   4
  -6   1  -7 4225.41 661.177   2
   6   1   9 41179.4 2073.42   4
  -6   1  -9 39592.9 2129.28   2
   6  -1   9 38314.6 1820.16   4
   6  -1  11 1819.68 411.724   4
   6   1  11 2271.05 554.099   4
  -6   1 -11 2217.83 562.555   2
   6  -1  13 3400.02 628.752   4
  -6  -1 -13 5051.20 923.752   2
  -6   1 -13 4751.53 835.648   2
   6   1  13 4488.91 820.836   4
   6  -1  15 455.467 288.234   4
  -6  -1 -15 533.326 398.472   2
   6   1  15 56.0837 190.042   4
  -6   1 -15 82.4058 236.572   2
  -6  -1 -17 4468.87 926.904   2
   6  -1  17 4050.19 826.544   4
   6   1  17 3557.51 797.925   4
  -6   1 -17 3108.71 777.423   2
  -6  -1 -19 1286.33 534.716   2
  -6   1 -19 1322.27 553.417   2
   6   1  19 1326.44 582.938   4
   6   1  21 2065.02 806.988   4
   6   2 -24 117.996 226.494   3
   6  -2 -24-232.701 158.691   3
   6   2 -22 68.1191 145.841   3
   6   2 -22-221.376 239.427   2
   6  -2 -22 37.6525 149.047   3
   6   2 -20 1748.72 450.885   3
   6   2 -20 2001.44 430.290   2
   6  -2 -20 1895.61 517.831   3
   6   2 -18 161.256 87.9748   3
   6   2 -18-880.465 278.177   2
   6  -2 -18-399.972 302.507   3
   6   2 -16 429.767 205.786   3
   6   2 -16 181.746 92.7431   2
   6  -2 -16 110.583 106.761   3
   6   2 -14 27166.1 1301.62   2
   6   2 -14 28192.4 1412.83   3
   6  -2 -14 27212.2 1563.81   3
   6   2 -12 4374.28 469.247   2
   6   2 -12 3504.42 459.225   3
   6  -2 -12 3805.56 560.907   3
  -6  -2  10 14980.1 885.884   3
   6   2 -10 15141.9 826.291   3
   6  -2 -10 14965.2 995.310   3
   6   2  -8 76.2053 70.5276   3
   6  -2  -8 223.417 128.280   3
  -6  -2   8 27.8786 67.6792   3
   6  -2  -6 66529.9 1921.43   3
  -6  -2   6 62464.2 1425.51   3
   6   2  -6 63033.3 1331.50   3
   6  -2  -4 37791.7 1388.47   3
   6   2  -4 39705.4 1061.70   3
   6  -2  -2 6194.43 552.483   3
   6  -2   0 50.2790 91.1197   3
   6  -2   2 80988.1 2274.56   3
  -6  -2  -2 75296.0 1398.75   1
  -6   2  -4 1089.70 258.788   1
  -6   2  -4 992.391 237.750   2
   6   2   4 1585.27 468.327   4
  -6   2  -6 17635.3 1291.92   2
  -6   2  -6 16778.5 966.073   1
   6   2   6 18753.7 1364.48   4
   6   2   8 10454.1 1052.72   4
  -6   2  -8 10333.6 1062.49   2
   6   2  10 194.489 160.155   4
  -6   2 -10-85.3524 293.423   2
   6   2  12 285.391 141.917   4
  -6   2 -12-254.074 477.600   2
   6   2  14 7102.82 1113.07   4
  -6   2 -14 7624.46 1144.23   2
   6   2  16 782.467 427.570   4
  -6   2 -16 959.952 452.507   2
  -6  -2 -18 163.633 270.711   2
   6   2  18 12.1942 237.116   4
  -6   2 -18 589.594 397.263   2
  -6  -2 -20 198.474 246.909   2
   6   2  20 471.852 480.694   4
  -6   2 -20 1160.80 589.197   2
   6  -3 -25 763.137 418.047   3
   6  -3 -23 176.156 248.573   3
   6   3 -21-271.293 242.359   2
   6  -3 -21-300.051 237.297   3
   6   3 -19-211.077 243.427   2
   6   3 -19 456.040 212.911   3
   6  -3 -19-113.925 251.700   3
   6   3 -17 3485.44 538.316   3
   6  -3 -17 2795.96 557.469   3
   6   3 -15 2789.99 409.103   3
   6  -3 -15 2725.26 529.173   3
   6  -3 -13 1126.13 322.987   3
   6   3 -13 1070.17 233.569   3
   6  -3 -11-182.103 246.079   3
  -6  -3  11 174.390 145.886   3
   6   3 -11 174.964 83.8719   3
   6  -3  -9 200.864 286.617   3
   6   3  -9 73.1484 65.2638   3
  -6  -3   9 154.027 63.9018   3
  -6  -3   7 23942.9 870.988   2
  -6  -3   7 21323.6 712.353   3
   6   3  -7 20733.8 673.724   3
   6  -3  -7 18148.9 1043.82   3
   6   3  -5 811.893 123.095   3
   6  -3  -5 1019.57 261.747   3
   6  -3  -3 18595.3 1010.76   3
   6   3  -3 19243.9 740.887   3
   6   3  -1 29117.5 1075.46   3
  -6  -3   1 29097.3 1167.15   1
  -6  -3  -1 212.022 130.053   1
   6   3   1 283.411 245.801   4
   6  -3   1 147.770 174.580   3
   6   3   3 75031.8 2577.46   4
   6  -3   3 58004.9 1943.48   3
   6   3   5 596.399 278.807   4
  -6   3  -5 340.949 192.795   1
  -6   3  -7 810.028 212.393   1
   6   3   7 1417.18 379.546   4
  -6   3  -9 4535.44 708.557   2
   6   3   9 5064.66 827.507   4
  -6   3 -11 1927.09 521.243   2
   6   3  11 2206.49 581.691   4
   6   3  13 53.8238 202.211   4
  -6   3 -13 581.340 397.278   2
   6   3  15 2988.10 850.326   4
  -6   3 -15 3168.27 793.956   2
  -6   3 -17 18.9782 149.797   2
   6   3  17 255.284 284.527   4
  -6   3 -19-652.420 395.764   2
  -6  -3 -19-617.334 403.068   2
   6   3  19 234.826 312.950   4
   6  -4 -24 82.0693 196.455   3
   6  -4 -22 58.4581 118.235   3
   6  -4 -20 473.060 265.725   3
   6  -4 -18 746.748 380.851   3
   6  -4 -16 354.334 129.185   3
   6  -4 -14 34511.9 1871.25   3
   6  -4 -12 177.848 181.636   3
  -6  -4  12 424.504 160.806   3
  -6  -4  10 3306.19 276.019   3
   6  -4 -10 3112.02 519.955   3
  -6  -4   8 9479.42 730.936   2
   6  -4  -8 6050.84 656.344   3
   6  -4  -6 9972.25 788.305   3
   6  -4  -4 13935.5 928.213   3
   6   4  -4 13077.4 453.400   3
   6   4  -4 12340.0 455.711   3
   6  -4  -2 56443.5 1859.67   3
   6   4  -2 57544.3 1370.94   3
   6  -4   0 3205.08 438.471   3
   6   4   0 3411.85 542.690   4
   6   4   0 2921.21 363.851   3
   6  -4   2 40570.7 1622.40   3
   6   4   2 47292.3 2047.59   4
   6  -4   4 96.7838 72.6026   3
  -6   4  -4 114.403 83.2216   4
   6   4   4-214.667 324.766   4
  -6   4  -4-135.415 192.038   1
   6  -4   6 859.043 353.251   3
   6   4   6 542.203 338.742   4
  -6   4  -6 270.761 141.263   4
  -6   4  -6 479.211 301.829   1
  -6   4  -8 2512.03 561.148   1
   6   4   8 1851.00 564.461   4
   6   4  10-356.671 377.243   4
   6   4  12 2763.79 697.981   4
   6   4  14 7934.62 1331.32   4
   6   4  16 1076.94 544.661   4
   6   4  18 220.708 238.775   4
   6  -5 -23-175.075 216.662   3
   6  -5 -21 10464.0 1317.42   3
   6  -5 -19 7248.59 994.544   3
   6  -5 -17 2176.85 543.063   3
   6  -5 -15 16630.2 1396.31   3
   6  -5 -13 4776.24 717.814   3
   6  -5 -11 9118.01 928.163   3
   6  -5  -9 73972.2 2496.81   3
   6  -5  -7 47900.3 1931.96   3
   6  -5  -5 5548.30 601.153   3
   6  -5  -3 101121. 2622.38   3
   6   5  -3 99871.7 1392.27   3
   6   5  -3 97176.4 1512.85   3
   6  -5  -1 53.1226 142.268   3
   6   5  -1 83.3250 99.5230   3
   6  -5   1 10084.1 820.669   3
   6   5   1 12168.9 1079.18   4
  -6   5  -3 37824.4 1859.24   1
   6  -5   3 35200.6 1628.66   3
   6   5   3 40024.7 2016.54   4
   6  -5   5 19172.8 1220.74   3
   6   5   5 22996.0 1666.66   4
  -6   5  -5 20905.6 1489.20   1
   6   5   7 8470.29 1157.25   4
   6  -5   7 7428.14 827.317   3
  -6   5  -7 7716.14 954.448   1
   6   5   9 23699.0 1965.78   4
   6  -5   9 18712.6 1379.90   3
   6  -5  11 95.3330 135.030   3
   6   5  11 421.446 384.974   4
   6   5  13 481.070 401.597   4
   6   5  15 534.967 385.561   4
   6   5  17 1869.16 727.830   4
   6  -6 -22 540.568 329.086   3
   6  -6 -20 2022.90 551.030   3
   6  -6 -18 100.847 177.478   3
   6  -6 -16 1707.68 397.007   3
   6  -6 -14 28740.9 1846.44   3
   6  -6 -12 503.781 308.495   3
   6  -6 -10 6134.15 754.227   3
   6  -6  -8 11958.8 1065.20   3
   6  -6  -6 6328.71 743.149   3
   6  -6  -4 2344.53 402.643   3
   6  -6  -2 22208.9 1326.20   3
   6   6  -2 23891.2 1417.90   4
   6  -6   0 3679.86 559.710   3
   6   6   0 3755.05 631.162   4
  -6   6  -2 10988.8 1082.77   1
   6  -6   2 10338.6 906.901   3
   6   6   2 12622.0 1152.00   4
   6  -6   4 20599.0 1322.68   3
  -6   6  -4 22251.7 1572.80   1
   6   6   4 23625.9 1677.25   4
   6   6   6 1832.67 548.283   4
  -6   6  -6 1203.47 467.399   1
   6  -6   6 1260.57 349.182   3
   6   6   8-459.735 365.255   4
  -6   6  -8-334.116 267.420   1
   6  -6   8 184.385 175.220   3
   6  -6  10 4757.08 759.879   3
   6   6  10 5669.77 992.855   4
   6  -6  12 1876.74 523.392   3
   6   6  12 1440.05 575.156   4
   6   6  14 6623.82 1322.33   4
   6  -6  14 4926.14 839.055   3
   6   6  16 985.653 577.325   4
   6  -7 -19 1388.76 471.291   3
   6  -7 -17 466.619 279.346   3
   6  -7 -15-340.355 357.629   3
   6  -7 -13 5187.67 805.439   3
   6  -7 -11 782.271 304.434   3
   6  -7  -9 1535.39 407.683   3
   6  -7  -7 13936.7 1192.63   3
   6  -7  -5 8745.39 907.003   3
   6  -7  -3 349.640 185.486   3
   6   7  -1 6945.76 799.521   4
   6  -7  -1 6152.55 777.007   3
   6  -7   1 3441.78 562.964   3
  -6   7  -1 3484.94 663.033   1
   6   7   1 4580.57 699.739   4
   6   7   3-140.228 253.246   4
  -6   7  -3-82.2787 267.108   1
   6  -7   3 348.693 171.894   3
   6   7   5 2109.18 475.095   4
   6  -7   5 2775.72 532.898   3
  -6   7  -5 3096.76 640.382   1
   6  -7   7 3351.13 604.509   3
  -6   7  -7 3260.54 670.742   1
   6   7   7 2850.92 715.217   4
   6  -7   9 2467.59 514.179   3
   6   7   9 2850.60 746.833   4
   6   7  11 2869.44 897.136   4
   6   7  13 1751.83 739.028   4
   6   7  15 1066.31 678.213   4
   6  -8 -18 386.093 299.297   3
   6  -8 -16 738.208 404.367   3
   6  -8 -14-217.537 262.637   3
   6  -8 -12 449.711 250.372   3
   6  -8 -10 1403.22 427.671   3
   6  -8  -8 494.530 90.1645   3
   6  -8  -6 1198.20 402.590   3
   6  -8  -4 1530.80 451.325   3
  -6   8   2 1213.61 430.005   1
   6  -8  -2 1290.74 336.955   3
   6  -8   0 1097.80 324.922   3
  -6   8   0 880.377 329.665   1
   6   8   0 984.125 295.324   4
   6  -8   2 1390.21 350.921   3
  -6   8  -2 867.690 339.203   1
   6   8   2 1444.69 407.017   4
   6   8   4 84.6122 185.232   4
   6  -8   4 406.957 134.850   3
  -6   8  -4 572.590 286.063   1
  -6   8  -6 1688.95 600.655   1
   6   8   6 946.704 578.625   4
   6   8   8 771.019 650.431   4
  -6   8  -8 1122.23 554.797   1
   6   8  10 584.886 379.314   4
   6   8  12 1056.97 560.467   4
   6  -9 -17 683.011 347.396   3
   6  -9 -15 135.036 184.373   3
   6  -9 -13 250.905 160.235   3
   6  -9 -11 6685.25 1010.14   3
   6  -9  -9 375.023 251.306   3
   6  -9  -7 1983.84 511.148   3
   6  -9  -5 2402.97 569.310   3
  -6   9   5 1809.26 508.295   1
   6  -9  -3 1278.94 326.356   3
  -6   9   3 1251.85 447.432   1
  -6   9   1 944.084 421.520   1
   6  -9  -1 1477.51 454.713   3
   6   9  -1 1286.06 364.336   4
  -6   9  -1 2322.32 632.896   1
   6   9   1 2354.47 590.831   4
   6   9   3 416.908 270.541   4
  -6   9  -3 338.881 244.197   1
  -6   9  -5 44.0624 200.486   1
   6   9   5 545.586 363.105   4
   6   9   7 70.3836 143.070   4
  -6   9  -7-323.281 326.693   1
   6   9   9 863.909 441.629   4
   6   9  11 517.599 406.841   4
   6 -10 -14 3091.03 738.781   3
   6 -10 -12 292.409 261.847   3
   6 -10 -10 821.297 380.308   3
  -6  10   8 2140.49 695.271   1
  -6  10   6 1866.79 567.146   1
  -6  10   4-137.739 242.137   1
  -6  10   2 3253.59 735.517   1
  -6  10   0 1807.50 595.748   1
   6  10   2 936.546 344.841   4
  -6  10  -2 896.539 416.118   1
   6  10   4 2039.81 577.380   4
  -6  10  -4 2254.72 591.275   1
   6  10   6 1577.88 544.170   4
  -6  10  -6 627.769 298.749   1
   6  10   8 153.827 125.974   4
   7   0 -27 514.323 356.925   3
   7   0 -25 296.930 200.094   3
   7   0 -23 277.722 190.785   2
   7   0 -23 105.075 130.316   3
   7   0 -21 94.3799 91.0428   2
   7   0 -21-189.685 166.805   3
   7   0 -19 198.910 170.051   3
   7   0 -17-54.8231 119.774   3
   7   0 -15-195.490 182.306   3
   7   0 -13-443.222 243.445   3
   7   0  -9 83.8627 120.981   3
   7   0  -7 94.3736 137.066   3
   7   0  -5 153.314 56.0540   2
   7   0  -5-128.352 102.286   3
   7   0  -3 93.1413 91.2913   2
   7   0  -3-155.642 145.774   3
   7   0  -1 33.3400 133.796   3
  -7   0   1-89.7244 105.444   2
  -7   0  -1 402.620 244.669   2
  -7   0  -3 346.186 322.828   2
  -7   0  -5-157.973 241.998   2
  -7   0  -7-553.552 361.553   2
   7   0   7 177.060 206.378   4
  -7   0  -9-262.407 344.184   2
   7   0   9-172.361 230.085   4
  -7   0 -11-88.8090 157.931   2
   7   0  11 25.0102 236.725   4
  -7   0 -13 1603.89 658.820   2
   7   0  13 173.211 239.460   4
  -7   0 -15 220.216 141.402   2
   7   0  15 353.287 310.444   4
   7   0  17 222.524 292.953   4
  -7   0 -17-135.366 155.820   2
  -7   0 -19-438.530 336.039   2
   7   1 -26 771.220 370.894   3
   7  -1 -26 1240.54 500.737   3
   7  -1 -24 1985.30 447.255   2
   7   1 -24 2499.19 610.353   3
   7  -1 -24 2643.84 658.379   3
   7   1 -22 3105.94 528.056   2
   7   1 -22 4053.92 745.598   3
   7  -1 -22 4328.66 785.993   3
   7   1 -20 1450.41 338.788   2
   7  -1 -20 1998.57 509.314   3
   7   1 -20 1645.55 441.590   3
   7   1 -18 882.923 297.026   2
   7   1 -18 504.972 272.444   3
   7  -1 -18 847.857 337.202   3
   7   1 -16 3659.78 509.952   2
   7   1 -16 4639.19 668.574   3
   7  -1 -16 4510.66 703.439   3
   7   1 -14 52545.5 1652.30   2
   7   1 -14 57343.6 2060.68   3
   7  -1 -14 57655.5 2241.13   3
   7   1 -12 16408.8 819.174   2
   7   1 -12 18123.0 1089.86   3
   7  -1 -12 17780.6 1132.13   3
   7   1 -10 50134.7 1139.13   2
   7   1 -10 50910.6 1602.26   3
   7  -1 -10 50037.9 1751.99   3
   7   1  -8 3182.16 374.025   3
   7  -1  -8 2644.40 375.957   3
   7  -1  -6 10540.6 745.078   3
   7   1  -6 10410.6 651.983   3
  -7  -1   6 9912.95 687.854   3
   7  -1  -4 4334.76 453.504   3
   7   1  -4 4832.96 452.469   3
   7  -1  -2 48672.2 1637.92   3
   7  -1  -2 47476.3 1382.71   2
  -7  -1   2 46086.4 1086.20   2
   7  -1   0 66581.0 2023.17   3
  -7  -1   0 63207.1 1630.56   2
  -7   1  -2 405.306 194.477   2
  -7   1  -4 61607.2 2208.13   2
   7   1   4 64700.3 2338.27   4
   7   1   6 2999.31 568.854   4
  -7   1  -6 2309.71 262.501   1
  -7   1  -6 3149.61 615.660   2
   7   1   8 1182.36 429.930   4
  -7   1  -8 1694.51 595.956   2
   7   1  10 17192.2 1494.68   4
  -7  -1 -10 18276.2 1563.13   2
  -7   1 -10 18036.7 1535.03   2
   7   1  12 6407.73 973.570   4
  -7   1 -12 6761.05 1000.58   2
  -7  -1 -12 6377.50 978.104   2
  -7  -1 -14 225.289 303.668   2
   7   1  14 265.193 270.603   4
  -7   1 -14 104.654 178.401   2
  -7  -1 -16 3279.57 791.493   2
   7   1  16 2524.23 715.011   4
  -7   1 -16 3903.78 858.964   2
  -7  -1 -18 803.471 467.330   2
   7   1  18 190.064 344.765   4
  -7   1 -18 66.7368 208.139   2
   7   1  20 203.523 280.129   4
   7  -2 -25 63.3097 113.211   3
   7   2 -23 218.973 177.459   3
   7  -2 -23-112.187 176.110   3
   7   2 -21 5572.47 730.051   2
   7   2 -21 7337.99 933.122   3
   7  -2 -21 7308.06 980.720   3
   7   2 -19 13618.4 1060.91   2
   7   2 -19 16417.3 1333.79   3
   7  -2 -19 14557.5 1302.41   3
   7   2 -17 9850.92 837.222   2
   7   2 -17 10662.4 977.701   3
   7  -2 -17 9735.56 1020.75   3
   7  -2 -15 1803.12 422.096   3
   7   2 -15 3484.60 519.225   2
   7   2 -15 2795.01 469.505   3
   7   2 -13 17450.7 896.226   2
   7   2 -13 16668.4 1023.18   3
   7  -2 -13 16940.6 1171.69   3
   7   2 -11 143.101 112.349   3
   7  -2 -11-5.36233 170.765   3
  -7  -2   9 9769.28 708.418   3
   7   2  -9 8474.03 577.562   3
   7  -2  -9 8263.90 714.037   3
  -7  -2   7 290647. 3541.55   3
   7   2  -7 289974. 3208.78   3
   7  -2  -5 22899.9 1141.24   3
   7   2  -5 21351.8 832.123   3
   7   2  -3 2292.14 305.185   3
   7  -2  -3 1804.58 295.327   3
   7  -2  -1 17623.0 1013.02   3
   7  -2   1 406.129 120.136   3
   7   2   3 32758.1 1667.53   4
  -7   2  -5 47051.0 2079.91   2
   7   2   5 49881.0 2257.50   4
  -7   2  -5 52731.7 1796.03   1
   7   2   7 14237.9 1293.83   4
  -7   2  -7 13956.7 1180.32   2
  -7   2  -7 15264.5 940.356   1
   7   2   9 222.775 196.545   4
  -7   2  -9 141.703 249.713   2
   7   2  11 5108.69 852.909   4
  -7   2 -11 3463.21 646.137   2
   7   2  13 1901.94 573.048   4
  -7   2 -13 2342.39 615.614   2
  -7  -2 -15 521.278 338.772   2
  -7   2 -15-153.521 295.573   2
   7   2  15 621.236 396.385   4
   7   2  17 217.171 331.235   4
  -7  -2 -17 444.346 453.612   2
  -7   2 -17 37.0380 169.851   2
  -7  -2 -19 2947.79 841.197   2
   7   2  19 3615.88 1006.64   4
  -7   2 -19 2765.26 781.105   2
   7   2  21 1004.84 591.360   4
   7  -3 -24 4748.94 889.387   3
   7  -3 -22 738.244 322.968   3
   7   3 -20 9671.05 1016.22   3
   7  -3 -20 8293.28 1054.94   3
   7   3 -18 162.630 151.233   3
   7  -3 -18-80.8280 230.892   3
   7   3 -16 9890.80 873.702   3
   7  -3 -16 8748.16 974.842   3
   7   3 -14 29627.5 1347.64   3
   7  -3 -14 30479.5 1730.17   3
   7   3 -12 91642.9 2086.78   3
   7  -3 -12 92849.6 2813.99   3
   7  -3 -10 639.650 242.456   3
  -7  -3  10 879.342 200.564   3
   7   3 -10 893.107 174.028   3
  -7  -3   8 20069.7 819.607   3
  -7  -3   8 19492.6 721.427   2
   7   3  -8 17751.0 708.498   3
   7  -3  -8 16417.3 1041.72   3
   7  -3  -6 41321.7 1665.76   3
   7   3  -6 40700.3 1004.59   3
   7  -3  -4 5250.00 556.547   3
   7   3  -4 6180.70 440.351   3
   7  -3  -2 110826. 2589.22   3
   7  -3   0 72141.9 2245.46   3
  -7  -3   0 70158.3 1815.88   1
  -7  -3  -2 12015.7 722.708   1
   7   3   2 11796.4 1017.70   4
   7  -3   2 10455.3 877.415   3
  -7   3  -4 35085.9 1604.10   1
   7  -3   4 32399.4 1591.63   3
   7   3   6 4031.95 709.545   4
  -7   3  -6 3600.21 525.151   1
   7   3   8 115.562 113.352   4
   7   3  10 1311.29 392.985   4
  -7   3 -10 853.338 301.289   2
  -7   3 -12 9030.04 1186.67   2
   7   3  12 8821.62 1211.15   4
  -7   3 -14 751.106 419.533   2
   7   3  14 657.075 381.616   4
  -7   3 -16 5248.23 1033.77   2
   7   3  16 5425.20 1088.68   4
  -7   3 -18-225.071 234.488   2
   7   3  18 421.568 402.797   4
  -7  -3 -18 174.400 285.691   2
   7   3  20 905.962 582.716   4
   7  -4 -23 755.736 418.964   3
   7  -4 -21 962.285 373.805   3
   7  -4 -19 14640.8 1402.14   3
   7  -4 -17 4760.12 772.842   3
   7   4 -15 9291.66 694.486   3
   7  -4 -15 7551.06 883.913   3
   7  -4 -13 22.0067 219.005   3
   7   4 -13 73.4579 55.1006   3
  -7  -4  11 1724.58 235.459   3
   7   4 -11 1276.10 166.770   3
   7   4  -9 3010.52 207.453   3
   7  -4  -9 4216.63 577.736   3
   7   4  -7 58221.6 833.926   3
   7  -4  -7 77968.2 2308.97   3
   7  -4  -5 19104.2 1142.45   3
   7   4  -5 18071.3 588.646   3
   7   4  -5 17230.3 575.801   3
   7   4  -3 1954.88 266.229   3
   7   4  -3 1552.06 216.863   3
   7  -4  -3 1561.04 300.403   3
   7  -4  -1 48433.3 1805.17   3
   7   4  -1 48066.9 1498.72   3
   7   4   1 853.499 341.319   4
   7  -4   1 765.403 310.334   3
   7  -4   3 6153.23 703.043   3
   7   4   3 6514.09 836.857   4
   7   4   5 41216.7 2161.26   4
   7  -4   5 36453.4 1787.99   3
  -7   4  -5 39629.1 1912.02   1
   7   4   7 28726.5 1949.98   4
   7  -4   7 24962.2 1601.16   3
  -7   4  -7 30123.4 1727.60   1
   7   4   9 10275.1 1243.52   4
   7   4  11 10536.7 1368.16   4
   7   4  13 994.451 458.459   4
   7   4  15 3833.88 924.168   4
   7   4  17 2406.61 809.336   4
   7  -5 -22 673.215 417.396   3
   7  -5 -20 9.04889 119.781   3
   7  -5 -18 848.095 376.393   3
   7  -5 -16 872.367 306.311   3
   7  -5 -14 657.912 212.707   3
   7  -5 -12 905.800 338.337   3
   7  -5 -10 983.458 326.905   3
   7  -5  -8 20961.7 1314.06   3
   7  -5  -6-160.521 207.656   3
   7   5  -4 8053.37 361.446   3
   7   5  -4 8297.47 410.306   3
   7  -5  -2 6205.65 674.927   3
   7   5  -2 7593.45 554.715   3
   7  -5   0 316.210 84.2625   3
   7   5   0 222.071 166.043   4
   7   5   2 2562.16 513.871   4
   7  -5   2 2731.70 472.624   3
  -7   5  -4 4733.06 678.546   1
   7   5   4 6220.85 823.863   4
   7  -5   4 5683.96 673.736   3
   7  -5   6 1855.33 474.250   3
   7   5   6 2471.78 605.851   4
  -7   5  -6 1074.50 398.623   1
   7   5   8 5895.05 1020.94   4
   7  -5   8 4773.99 749.494   3
  -7   5  -8 5853.08 922.405   1
   7  -5  10 1217.61 389.487   3
   7   5  10 1050.07 478.830   4
   7  -5  12-72.8035 200.377   3
   7   5  12 206.726 158.043   4
   7   5  14 662.714 526.188   4
   7   5  16 79.8913 273.214   4
   7  -6 -21-151.761 212.724   3
   7  -6 -19 1143.33 374.369   3
   7  -6 -17-99.4503 217.554   3
   7  -6 -15 3478.17 659.659   3
   7  -6 -13 1909.90 444.491   3
   7  -6 -11 1116.87 255.837   3
   7  -6  -9 10486.6 1008.56   3
   7  -6  -7 28653.5 1597.93   3
   7  -6  -5 5146.79 629.127   3
   7   6  -3 256.341 71.1274   3
   7  -6  -3 136.144 95.4103   3
   7  -6  -1 14839.6 1096.96   3
   7   6  -1 18382.4 1341.99   4
   7   6   1 1322.00 440.675   4
   7  -6   1 1685.58 418.226   3
   7  -6   3 2399.63 454.574   3
  -7   6  -3 1695.79 432.643   1
  -7   6  -5 2254.81 539.127   1
   7   6   5 3095.64 673.797   4
   7  -6   5 2396.27 476.404   3
   7   6   7 581.501 399.815   4
  -7   6  -7 509.076 315.163   1
   7  -6   7 572.693 257.975   3
   7   6   9 409.481 256.808   4
   7  -6   9 989.840 337.321   3
   7  -6  11 416.006 279.198   3
   7   6  11 259.905 204.988   4
   7  -6  13 621.843 352.135   3
   7   6  13 2041.49 835.313   4
   7   6  15-43.0505 159.770   4
   7  -7 -20 462.959 316.162   3
   7  -7 -18 471.610 331.430   3
   7  -7 -16 157.606 117.706   3
   7  -7 -14 1306.77 401.954   3
   7  -7 -12 7863.14 1000.82   3
   7  -7 -10 115.611 163.105   3
   7  -7  -8 2081.57 450.659   3
   7  -7  -6 5615.34 739.762   3
   7  -7  -4 10238.7 958.225   3
   7  -7  -2 13589.9 1151.62   3
   7  -7   0 11176.7 1007.91   3
  -7   7   0 12057.7 1203.03   1
   7   7   0 12825.9 1178.65   4
   7   7   2-63.8049 153.133   4
  -7   7  -2-12.9001 206.336   1
   7  -7   2 195.472 138.823   3
   7   7   4 430.016 163.963   4
  -7   7  -4 232.371 125.240   1
   7  -7   4 730.687 261.566   3
   7  -7   6 2575.76 556.150   3
   7   7   6 2363.02 615.060   4
  -7   7  -6 1798.86 591.229   1
   7   7   8 57.3569 130.861   4
   7  -7   8 386.979 281.782   3
   7   7  10 857.596 489.708   4
   7  -7  10 200.037 106.139   3
   7   7  12 3529.36 969.771   4
   7   7  14 976.549 568.304   4
   7  -8 -19 4834.20 913.766   3
   7  -8 -17 703.837 334.327   3
   7  -8 -15 2271.21 572.366   3
   7  -8 -13 1350.07 417.831   3
   7  -8 -11 213.056 234.543   3
   7  -8  -9 6538.36 903.916   3
   7  -8  -7 14108.8 1271.05   3
   7  -8  -5 3234.60 630.825   3
   7  -8  -3 3074.14 576.343   3
  -7   8   1 5020.53 830.812   1
   7  -8  -1 4229.19 634.277   3
   7   8   1-110.745 130.042   4
  -7   8  -1-59.7088 121.243   1
   7  -8   1 114.620 110.349   3
   7  -8   3-10.9608 150.982   3
  -7   8  -3-117.514 265.033   1
   7   8   3 119.776 128.128   4
   7  -8   5 7676.69 928.386   3
   7   8   5 8385.16 1154.90   4
  -7   8  -5 7568.65 1064.98   1
   7   8   7 3333.23 803.659   4
  -7   8  -7 3425.64 748.640   1
   7   8   9 2840.84 807.070   4
   7   8  11 483.923 410.848   4
   7  -9 -16 337.432 294.446   3
   7  -9 -14 4680.32 853.018   3
   7  -9 -12 5947.09 937.866   3
   7  -9 -10 192.269 220.124   3
   7  -9  -8 3032.72 605.649   3
   7  -9  -6 922.312 356.482   3
   7  -9  -4 246.080 223.736   3
  -7   9   4 319.980 168.107   1
  -7   9   2 6116.70 969.393   1
   7  -9  -2 6883.72 906.921   3
   7   9   0 7614.15 958.870   4
  -7   9   0 8546.15 1134.79   1
  -7   9  -2 49.5287 189.985   1
   7   9   2 93.5648 215.037   4
   7   9   4 3391.80 741.190   4
  -7   9  -4 2869.07 671.192   1
  -7   9  -6-198.167 241.887   1
   7   9   6-142.192 170.662   4
   7   9   8 216.869 265.708   4
   7   9  10 2143.60 717.425   4
   7 -10 -13 531.095 340.840   3
   7 -10 -11 462.828 300.193   3
   7 -10  -9 1570.50 489.326   3
  -7  10   7 767.611 457.996   1
  -7  10   5 433.013 204.874   1
  -7  10   3 595.876 202.921   1
  -7  10   1 1245.63 523.807   1
  -7  10  -1 1512.03 628.375   1
  -7  10  -3 2559.88 694.483   1
   7  10   3 3181.08 677.770   4
  -7  10  -5 150.007 163.322   1
   7  10   5 385.998 329.550   4
   7  10   7 279.397 347.199   4
   8   0 -26 2261.94 647.013   3
   8   0 -24 6506.99 1015.32   3
   8   0 -22 2529.77 477.858   2
   8   0 -22 2903.31 636.018   3
   8   0 -20 223.455 151.981   2
   8   0 -20 310.922 266.495   3
   8   0 -18 9147.72 975.956   3
   8   0 -16 14387.0 1142.98   3
   8   0 -14 987.919 294.082   3
   8   0 -12 190755. 3605.86   3
   8   0 -10 26442.1 1257.83   3
   8   0  -8 80931.6 2111.92   3
   8   0  -6 61970.2 1766.31   3
   8   0  -6 52946.6 962.662   2
   8   0  -4 339.963 98.4815   2
   8   0  -4-0.43704 148.204   3
   8   0  -2 61304.4 1904.99   3
  -8   0   0 999999. 7277.17   2
  -8   0  -2 38753.2 1596.15   2
  -8   0  -4 419.360 147.108   2
  -8   0  -6 21450.7 1432.07   2
  -8   0  -8 2302.69 474.200   2
  -8   0 -10 155.559 178.140   2
   8   0  10-11.0622 216.631   4
  -8   0 -12 27921.0 2095.68   2
   8   0  12 24547.1 1878.70   4
   8   0  14 3666.15 797.495   4
  -8   0 -14 3791.25 866.505   2
   8   0  16 2336.00 667.663   4
  -8   0 -16 1793.58 636.752   2
  -8   0 -18 102.539 173.270   2
   8   1 -25 64.0450 192.728   3
   8  -1 -25 632.614 386.967   3
   8   1 -23 1117.31 378.946   3
   8  -1 -23 908.933 388.703   3
   8   1 -21 877.936 314.904   3
   8  -1 -21 1365.24 460.366   3
   8   1 -21 923.195 296.881   2
   8   1 -19 9340.71 817.752   2
   8   1 -19 11214.0 1118.77   3
   8  -1 -19 12478.4 1226.10   3
   8   1 -17 18412.1 1295.16   3
   8  -1 -17 15978.3 1260.22   3
   8  -1 -15 1260.82 305.371   3
   8   1 -15 1488.45 285.106   2
   8   1 -15 1128.98 293.902   3
   8  -1 -13 1785.57 343.457   3
   8   1 -13 2831.75 339.544   2
   8   1 -13 2600.36 424.924   3
   8   1 -11 716.274 184.081   3
   8  -1 -11 233.520 92.2095   3
   8   1 -11 651.338 134.826   2
   8  -1  -9 1961.33 359.808   3
   8   1  -9 1972.20 316.043   3
   8  -1  -7 55398.6 1794.80   3
   8   1  -7 56726.1 1580.95   3
   8  -1  -5 164830. 3049.88   3
   8   1  -5 164271. 2785.38   3
  -8  -1   3 10375.0 539.792   2
   8  -1  -3 10357.0 822.839   3
   8  -1  -3 8834.27 629.749   2
   8   1  -3 10729.3 778.479   3
  -8  -1   1 6148.96 481.908   2
   8  -1  -1 7287.48 695.150   3
   8  -1   1 69526.3 2330.54   3
  -8   1  -1 63222.8 2031.35   2
  -8  -1  -1 64643.6 1950.95   2
  -8   1  -3 23219.8 1329.40   2
  -8  -1  -3 24342.0 1367.51   2
  -8   1  -5 59140.0 2369.47   2
  -8  -1  -5 64373.6 2433.11   2
  -8   1  -5 66274.9 1700.56   1
  -8   1  -7 58918.4 2573.77   2
   8   1   7 59699.9 2609.57   4
  -8  -1  -7 63680.0 2674.19   2
   8   1   9 3667.81 656.955   4
  -8   1  -9 4112.12 755.193   2
  -8  -1  -9 4945.61 841.263   2
   8   1  11-94.5193 273.223   4
  -8  -1 -11 423.645 333.440   2
  -8   1 -11 64.3678 184.561   2
  -8  -1 -13 2717.57 671.808   2
   8   1  13 2567.16 604.358   4
  -8   1 -13 2297.18 581.752   2
   8   1  15 163.789 242.976   4
  -8   1 -15 88.7921 241.635   2
  -8  -1 -17 1169.89 542.119   2
   8   1  17 1503.31 566.893   4
  -8   1 -17 2011.08 690.233   2
   8   1  19 2809.90 897.770   4
   8  -2 -26 422.660 341.875   3
   8  -2 -24 1085.00 407.969   3
   8   2 -22 1457.81 415.518   3
   8  -2 -22 1163.90 382.834   3
   8   2 -20 36.3682 114.794   2
   8   2 -20-50.2061 126.769   3
   8  -2 -20 180.369 208.769   3
   8   2 -18-166.044 212.484   2
   8   2 -18 138.661 145.484   3
   8  -2 -18-203.756 288.809   3
   8  -2 -16 2883.59 518.677   3
   8   2 -16 3539.00 444.992   2
   8   2 -16 3182.23 512.155   3
   8   2 -14 10639.9 709.874   2
   8   2 -14 10056.4 831.787   3
   8  -2 -14 9239.64 903.798   3
   8   2 -12 12366.1 844.007   3
   8  -2 -12 11052.7 956.995   3
   8  -2 -10 2272.08 375.316   3
   8   2 -10 2002.86 294.553   3
  -8  -2   8 8527.53 679.180   3
   8   2  -8 8527.53 603.131   3
   8  -2  -8 8446.56 777.250   3
   8  -2  -6 15584.8 1009.95   3
   8   2  -6 15973.8 790.934   3
   8  -2  -4 11419.3 839.162   3
   8   2  -4 11930.8 735.841   3
   8  -2  -2 47126.7 1778.17   3
   8   2  -2 53825.2 1778.79   3
   8  -2   0 259.476 107.539   3
  -8  -2  -2 25626.1 813.904   1
   8  -2   2 32543.9 1599.98   3
   8   2   4 1384.36 434.095   4
  -8   2  -6 6310.48 804.738   2
   8   2   6 6734.63 862.765   4
  -8   2  -6 8053.47 723.848   1
   8   2   8 2301.77 588.234   4
  -8   2  -8 1700.78 488.384   2
   8   2  10 255.010 270.455   4
  -8   2 -10-213.297 144.217   2
   8   2  12 4228.91 825.098   4
  -8   2 -12 4270.71 851.034   2
  -8  -2 -14 379.063 319.231   2
   8   2  14 135.471 240.009   4
  -8   2 -14-127.204 232.840   2
  -8  -2 -16 705.593 389.679   2
   8   2  16 1065.84 470.018   4
  -8   2 -16 283.834 179.798   2
   8   2  18-211.238 170.567   4
  -8  -2 -18 226.901 320.479   2
  -8   2 -18-317.214 340.143   2
   8   2  20 595.870 519.534   4
   8  -3 -25 861.490 394.752   3
   8  -3 -23 127.086 209.063   3
   8  -3 -21-260.672 248.288   3
   8   3 -19 719.359 273.369   3
   8  -3 -19 814.175 348.144   3
   8   3 -17 718.759 247.617   3
   8  -3 -17 216.689 114.980   3
   8  -3 -15 323.780 175.021   3
   8   3 -15 541.217 186.055   3
   8   3 -13 7714.10 634.038   3
   8  -3 -13 7321.44 860.512   3
   8  -3 -11 1551.75 450.350   3
  -8  -3  11 1579.30 314.802   3
   8   3 -11 1102.79 215.411   3
   8   3  -9 23704.8 912.302   3
   8  -3  -9 23150.9 1271.78   3
   8  -3  -7 1981.10 394.936   3
  -8  -3   7 1674.98 159.752   2
   8   3  -7 1905.93 243.148   3
   8   3  -5 2400.26 290.546   3
   8  -3  -5 2253.33 394.843   3
   8   3  -3 1980.68 308.681   3
   8  -3  -3 1832.20 385.011   3
   8  -3  -1 825.248 214.232   3
   8  -3   1 24171.5 1365.44   3
  -8  -3  -1 23644.2 1035.09   1
   8   3   3 5226.15 852.417   4
   8  -3   3 4214.98 632.590   3
   8  -3   5 163.730 157.723   3
   8   3   5 480.689 250.330   4
  -8   3  -5 543.375 221.357   1
  -8   3  -7 46.9272 110.346   1
   8   3   7-6.00889 154.089   4
   8   3   9 795.192 324.092   4
  -8   3 -11 1355.02 481.269   2
   8   3  11 216.132 321.845   4
   8   3  13-374.855 281.250   4
  -8   3 -13 794.261 464.397   2
  -8   3 -15 765.242 469.274   2
   8   3  15 928.798 560.479   4
  -8   3 -17-292.159 243.627   2
  -8  -3 -17 369.022 469.886   2
   8   3  17 252.674 289.628   4
   8   3  19 291.860 365.569   4
   8  -4 -24-37.9866 157.021   3
   8  -4 -22 827.794 382.668   3
   8  -4 -20 2640.12 628.364   3
   8  -4 -18 536.847 167.875   3
   8  -4 -16 191.266 165.887   3
   8  -4 -14 458.365 248.952   3
   8   4 -14 710.903 177.805   3
   8   4 -12 20611.9 835.542   3
   8  -4 -12 18098.5 1297.69   3
   8   4 -10 12147.9 538.299   3
   8  -4 -10 11504.1 982.233   3
   8   4  -8 3448.75 275.015   3
   8  -4  -8 3327.60 519.727   3
   8  -4  -6 7027.59 725.100   3
   8   4  -6 6920.04 404.839   3
   8   4  -4 1458.42 221.386   3
   8   4  -4 1432.37 223.225   3
   8  -4  -4 1136.44 262.787   3
   8  -4  -2 3109.83 502.279   3
   8   4  -2 2519.10 332.170   3
   8  -4   0 61323.5 2203.29   3
   8   4   2 7871.81 952.238   4
   8  -4   2 7278.95 760.513   3
   8  -4   4 2104.89 440.221   3
   8   4   4 1859.94 428.219   4
  -8   4  -4 1174.41 246.341   1
   8  -4   6 2441.95 495.514   3
   8   4   6 3027.77 668.703   4
  -8   4  -6 2658.03 532.261   1
   8  -4   8 899.999 417.343   3
   8   4   8 1629.63 644.184   4
  -8   4  -8 1340.90 464.916   1
   8   4  10 245.585 355.871   4
   8   4  12 6327.72 1104.49   4
   8   4  14 2669.71 759.450   4
   8   4  16 704.411 480.885   4
   8  -5 -23 1598.86 514.736   3
   8  -5 -21 323.380 258.064   3
   8  -5 -19 6082.39 944.370   3
   8  -5 -17 11165.6 1178.46   3
   8  -5 -15 222.482 165.254   3
   8  -5 -13 1099.01 378.277   3
   8  -5 -11 5986.65 744.528   3
   8  -5  -9 17671.0 1265.83   3
   8  -5  -7 45280.9 1886.47   3
   8   5  -5 50856.2 921.619   3
   8   5  -5 50607.1 1008.95   3
   8  -5  -3 5058.68 660.827   3
   8   5  -3 4899.81 408.663   3
   8   5  -3 4444.21 408.216   3
   8  -5  -1 364.773 83.7520   3
   8  -5   1 13354.5 1069.67   3
   8   5   1 16492.8 1385.87   4
   8   5   3 3933.70 687.110   4
   8  -5   3 3321.22 530.561   3
  -8   5  -3 3016.02 510.683   1
   8   5   5 15802.1 1489.74   4
   8  -5   5 11849.5 1073.25   3
  -8   5  -5 13414.2 1213.91   1
   8   5   7 36051.2 2352.47   4
   8  -5   7 28247.6 1752.84   3
  -8   5  -7 33682.2 2011.30   1
   8  -5   9 722.769 263.498   3
   8   5   9 1492.24 505.965   4
   8  -5  11-157.658 254.078   3
   8   5  11 269.590 315.607   4
   8  -5  13 3000.37 730.207   3
   8   5  13 4166.45 969.864   4
   8  -5  15 533.087 360.454   3
   8   5  15-110.335 182.933   4
   8  -5  17 399.571 385.175   3
   8  -6 -22 537.373 305.196   3
   8  -6 -20-204.099 273.366   3
   8  -6 -18 72.6809 114.142   3
   8  -6 -16 1643.27 459.878   3
   8  -6 -14 2071.63 526.419   3
   8  -6 -12 18918.1 1464.48   3
   8  -6 -10 1062.03 177.690   3
   8  -6  -8 854.262 330.251   3
   8  -6  -6 1774.17 368.523   3
   8  -6  -4 2511.98 435.896   3
   8  -6  -2 898.611 265.235   3
   8  -6   0 32975.4 1709.98   3
   8   6   0 42545.2 2187.36   4
  -8   6  -2 8264.47 992.031   1
   8  -6   2 7170.96 783.807   3
   8   6   2 8848.30 1016.94   4
  -8   6  -4-160.489 255.874   1
   8  -6   4 113.402 90.3803   3
   8   6   6 9706.27 1279.00   4
   8  -6   6 7011.50 878.972   3
  -8   6  -6 8541.26 1082.16   1
  -8   6  -8 847.709 354.827   1
   8   6   8 290.237 244.202   4
   8  -6   8 675.717 275.175   3
   8  -6  10 274.240 235.937   3
   8   6  10-422.567 484.841   4
   8   6  12 8775.72 1449.13   4
   8  -6  12 6955.56 1040.15   3
   8  -6  14 544.673 314.848   3
   8   6  14 1201.57 610.651   4
   8  -7 -19 2323.56 607.580   3
   8  -7 -17 2277.71 567.739   3
   8  -7 -15 2426.55 550.849   3
   8  -7 -13 776.610 359.636   3
   8  -7 -11 508.341 211.664   3
   8  -7  -9 94.9425 185.084   3
   8  -7  -7 7112.39 867.701   3
   8  -7  -5 18050.4 1315.96   3
   8  -7  -3 1824.57 412.162   3
   8  -7  -1 897.898 269.014   3
   8  -7   1 197.184 172.321   3
   8   7   1 288.344 264.097   4
  -8   7  -1 228.454 108.721   1
   8   7   3-274.640 245.174   4
   8  -7   3 13.4464 76.6258   3
  -8   7  -3-55.2975 200.015   1
   8  -7   5 8702.88 956.324   3
   8   7   5 11685.7 1355.07   4
  -8   7  -5 9594.68 1145.18   1
   8  -7   7 3249.77 640.146   3
   8   7   7 3825.58 891.461   4
  -8   7  -7 4196.90 805.337   1
   8   7   9 2761.95 785.966   4
   8  -7   9 2060.44 516.739   3
   8   7  11 689.300 517.285   4
   8   7  13 705.253 541.445   4
   8  -8 -18 44.4763 149.507   3
   8  -8 -16-323.446 239.249   3
   8  -8 -14 46.4197 172.294   3
   8  -8 -12 1867.10 493.310   3
   8  -8 -10 667.416 324.306   3
   8  -8  -8 563.523 310.305   3
   8  -8  -6-155.125 98.2512   3
   8  -8  -4 744.575 291.263   3
   8  -8  -2 1225.22 374.932   3
   8  -8   0 3922.43 648.843   3
  -8   8   0 4347.00 794.127   1
   8  -8   2-154.224 208.237   3
   8   8   2-164.309 196.328   4
  -8   8  -2-46.1449 194.998   1
  -8   8  -4 4.15572 270.622   1
   8   8   4 494.107 340.276   4
   8  -8   4 145.795 75.6222   3
   8   8   6-90.8727 265.633   4
  -8   8  -6-205.625 250.016   1
   8   8   8 230.640 277.172   4
  -8   8  -8 713.360 404.867   1
   8   8  10 1749.01 732.991   4
   8  -9 -15-42.8374 102.433   3
   8  -9 -13 6239.76 977.829   3
   8  -9 -11 82.3892 186.602   3
   8  -9  -9 98.7627 108.048   3
   8  -9  -7-270.709 280.546   3
   8  -9  -5 4914.07 808.127   3
   8  -9  -3 1300.16 375.469   3
  -8   9   3 751.012 309.243   1
   8  -9  -1 1800.91 474.028   3
  -8   9   1 1841.53 553.433   1
   8   9   1 813.162 385.693   4
  -8   9  -1 460.728 365.270   1
   8   9   3 1469.98 506.737   4
  -8   9  -3 1387.20 530.946   1
   8   9   5 1033.47 473.203   4
  -8   9  -5 309.056 185.505   1
   8   9   7 115.590 206.121   4
  -8   9  -7-216.796 236.368   1
   8   9   9 484.061 440.870   4
   8 -10 -14 393.113 366.155   3
   8 -10 -12 3321.48 742.617   3
   8 -10 -10 371.407 284.704   3
   8 -10  -8 2171.63 608.635   3
  -8  10   6-167.022 253.711   1
  -8  10   4-446.291 339.152   1
  -8  10   2 1644.78 562.343   1
  -8  10   0 11747.2 1425.68   1
  -8  10  -2 503.023 381.567   1
   8  10   4 329.638 237.114   4
  -8  10  -4 279.287 263.328   1
   8  10   6 486.999 297.355   4
   9   0 -27 595.720 367.103   3
   9   0 -25 514.695 294.565   3
   9   0 -23-54.3667 178.283   3
   9   0 -21-44.4344 85.5277   2
   9   0 -21-108.975 122.942   3
   9   0 -19-18.3207 163.633   3
   9   0 -17-37.5164 152.549   3
   9   0 -15-259.026 240.500   3
   9   0 -11 996.392 409.606   3
   9   0  -9 71.2182 119.794   3
   9   0  -7 13.3611 34.6332   2
   9   0  -7 2.67406 147.656   3
   9   0  -5-4.44260 32.2146   2
   9   0  -5-309.056 243.743   3
   9   0  -3-328.091 280.861   3
   9   0  -1 2263.09 566.899   3
  -9   0   1 501.912 268.858   2
  -9   0  -1 64.0634 196.831   2
  -9   0  -3-306.814 253.507   2
  -9   0  -5 50.2842 50.1289   1
  -9   0  -5 75.4259 123.277   2
  -9   0  -7-327.328 262.087   2
  -9   0  -9 45.6511 230.214   2
  -9   0 -11-58.0623 154.973   2
  -9   0 -13 107.955 291.423   2
  -9   0 -15 330.989 357.065   2
  -9   0 -17-79.6316 257.536   2
   9   1 -26 164.814 185.034   3
   9  -1 -26 329.050 230.693   3
   9   1 -24 188.443 186.246   3
   9  -1 -24 271.826 210.357   3
   9   1 -22 8547.31 1063.76   3
   9  -1 -22 8065.15 1048.69   3
   9   1 -20 1153.47 386.863   3
   9  -1 -20 1259.88 455.092   3
   9   1 -18 3921.06 482.485   2
   9   1 -18 4378.65 644.428   3
   9  -1 -18 4213.31 677.781   3
   9   1 -16 17835.6 926.132   2
   9   1 -16 20209.9 1301.57   3
   9  -1 -16 20642.8 1448.81   3
   9   1 -14-40.3669 123.434   3
   9  -1 -14 148.865 180.861   3
   9   1 -14 171.086 126.081   2
   9   1 -12-2.01824 120.163   3
   9  -1 -12-28.8073 158.434   3
   9   1 -12 93.8964 64.5702   2
   9   1 -10 35850.0 1389.41   3
   9  -1 -10 36866.1 1548.36   3
   9  -1  -8 3106.85 422.809   3
   9   1  -8 3108.14 394.339   3
   9  -1  -6 282.001 180.643   3
   9   1  -6 196.689 115.588   3
   9  -1  -4 416.496 118.122   2
   9   1  -4 336.789 75.2986   3
  -9  -1   2 32327.1 1160.91   2
   9  -1  -2 32027.7 1478.14   3
   9   1  -2 34939.2 1540.68   3
  -9  -1   0 1846.90 311.892   2
   9  -1   0 1883.99 416.999   3
  -9  -1  -2 57595.2 2045.80   2
  -9   1  -2 54089.7 2046.43   2
  -9  -1  -4 2986.53 558.711   2
  -9   1  -4 2599.35 490.791   2
  -9   1  -6 6168.75 870.142   2
  -9   1  -6 5545.14 454.140   1
  -9  -1  -6 6204.31 844.379   2
  -9  -1  -8 15.9938 180.106   2
  -9   1  -8-30.3285 187.879   2
  -9  -1 -10 3448.29 748.016   2
  -9   1 -10 3351.70 699.240   2
   9   1  10 4075.42 790.320   4
  -9  -1 -12 784.329 463.205   2
   9   1  12 682.476 402.365   4
  -9   1 -12-94.5390 263.148   2
   9   1  14 6844.17 1153.85   4
  -9   1 -14 5869.57 1048.01   2
  -9  -1 -14 6114.71 1082.21   2
  -9  -1 -16 705.438 420.838   2
   9   1  16 854.463 500.369   4
  -9   1 -16 876.389 488.823   2
  -9   1 -18 83.4080 241.047   2
  -9  -1 -18 560.278 511.939   2
   9  -2 -25 167.052 225.855   3
   9   2 -23 368.615 196.185   3
   9  -2 -23 308.727 199.836   3
   9   2 -21 6454.41 872.068   3
   9  -2 -21 5408.43 844.699   3
   9   2 -19 146.923 213.440   3
   9  -2 -19 179.950 207.168   3
   9  -2 -17 1702.98 426.021   3
   9   2 -17 1869.72 316.794   2
   9   2 -17 2505.42 473.640   3
   9   2 -15 31115.9 1524.38   3
   9  -2 -15 31541.3 1706.37   3
   9   2 -13 265.429 133.090   3
   9  -2 -13 471.544 281.060   3
   9   2 -11 1269.83 250.774   3
   9  -2 -11 1186.82 283.159   3
   9   2  -9 10827.1 693.332   3
   9  -2  -9 11896.2 946.202   3
   9  -2  -7 7162.58 697.615   3
   9   2  -7 6761.02 550.311   3
   9  -2  -5 84547.3 2453.84   3
   9   2  -5 87782.5 2099.03   3
   9  -2  -3 54187.9 1986.55   3
   9   2  -3 55708.0 1827.50   3
  -9  -2   3 50808.8 1281.10   2
   9  -2  -1 850.805 206.850   3
   9  -2   1-6.65106 159.931   3
   9  -2   3 1596.28 397.114   3
  -9  -2  -3 1373.22 172.972   1
   9   2   5 511.330 285.070   4
  -9   2  -5 92.8415 90.2820   1
   9   2   7 18489.2 1593.27   4
  -9   2  -7 16882.8 1459.40   2
  -9   2  -7 18196.8 1047.84   1
   9   2   9 15455.6 1480.52   4
  -9   2  -9 14781.4 1460.48   2
  -9  -2 -11 1031.69 477.825   2
   9   2  11 676.155 367.987   4
  -9   2 -11 1352.05 500.333   2
  -9  -2 -13 405.193 315.167   2
   9   2  13 352.405 306.235   4
  -9   2 -13-102.929 303.375   2
  -9  -2 -15 1407.65 595.685   2
   9   2  15 963.244 454.584   4
  -9   2 -15 603.726 346.105   2
  -9  -2 -17-53.1452 238.125   2
   9   2  17 105.304 292.023   4
  -9   2 -17 65.6381 197.591   2
   9   2  19 1341.13 653.738   4
   9  -3 -24 1613.78 509.600   3
   9  -3 -22 1670.80 498.634   3
   9  -3 -20 2355.82 618.826   3
   9   3 -18 1278.91 333.703   3
   9  -3 -18 1170.99 355.604   3
   9   3 -16 5783.97 645.780   3
   9  -3 -16 5396.55 784.737   3
   9  -3 -14 2701.25 537.983   3
   9   3 -14 3201.88 416.579   3
   9   3 -12 12494.5 808.109   3
   9  -3 -12 12279.3 1050.14   3
   9   3 -10 37848.1 1258.51   3
   9  -3 -10 38647.9 1733.54   3
   9   3  -8 3233.39 352.034   3
   9  -3  -8 3176.78 491.547   3
   9  -3  -6 13341.7 988.986   3
   9   3  -6 13901.4 747.194   3
   9  -3  -4 383.965 202.359   3
   9   3  -4 443.143 156.265   3
   9  -3  -2 738.512 291.613   3
   9  -3   0 5978.07 701.507   3
   9  -3   2 86529.8 2770.67   3
  -9  -3  -2 84435.9 1858.54   1
   9  -3   4 40.5476 179.556   3
  -9   3  -4 325.544 214.358   1
   9   3   4 396.220 196.229   4
   9  -3   6-153.229 287.649   3
   9   3   6 72.9837 157.434   4
  -9   3  -6 151.132 110.746   1
   9   3   8 5302.20 891.709   4
   9   3  10 11.1955 134.802   4
   9   3  12 3182.96 816.085   4
   9   3  14 5173.28 1064.86   4
  -9  -3 -16 2071.34 748.726   2
   9   3  16 1037.57 534.064   4
   9   3  18-161.880 129.807   4
   9  -4 -23 2085.07 574.726   3
   9  -4 -21 5742.43 907.951   3
   9  -4 -19 222.378 222.436   3
   9  -4 -17 10887.8 1158.06   3
   9  -4 -15 11052.0 1113.10   3
   9  -4 -13 1678.27 390.659   3
   9   4 -13 2547.24 309.225   3
   9   4 -11 17148.6 750.245   3
   9  -4 -11 15053.6 1180.13   3
  -9  -4   9 20311.2 761.659   2
   9   4  -9 18860.9 729.232   3
   9  -4  -7 1970.38 398.677   3
   9   4  -7 1807.07 225.081   3
   9  -4  -5 11274.0 943.800   3
   9   4  -5 14003.0 717.090   3
   9  -4  -3 47888.8 1982.39   3
   9   4  -3 53237.4 1605.50   3
   9  -4  -1 1247.21 349.750   3
   9  -4   1 4432.41 626.420   3
   9   4   3 1901.17 426.800   4
   9  -4   3 1969.13 437.469   3
   9  -4   5 2208.72 499.667   3
   9   4   5 1918.14 477.610   4
  -9   4  -5 2056.77 433.545   1
   9   4   7 34083.0 2343.47   4
  -9   4  -7 36570.1 1972.46   1
   9   4   9 6540.99 1075.70   4
   9  -4   9 6430.16 964.636   3
   9   4  11-7.40785 259.844   4
   9   4  13 196.344 341.377   4
   9   4  15 624.822 405.070   4
   9   4  17 58.3265 242.351   4
   9  -5 -22 2087.66 598.708   3
   9  -5 -20 678.804 342.413   3
   9  -5 -18 2244.06 521.938   3
   9  -5 -16 4.46512 191.275   3
   9  -5 -14-101.990 204.462   3
   9  -5 -12 309.511 223.910   3
   9  -5 -10 13556.4 1134.48   3
   9  -5  -8 992.694 317.963   3
   9  -5  -6-518.753 413.274   3
   9   5  -6 309.641 82.6618   3
   9  -5  -4 3888.57 554.019   3
   9   5  -4 4163.54 372.442   3
   9  -5  -2 1423.47 354.014   3
   9  -5   0 761.365 263.173   3
   9   5   2 1619.33 434.716   4
   9  -5   2 1389.57 358.639   3
   9   5   4 842.019 251.203   4
  -9   5  -4 437.095 158.229   1
   9  -5   4 539.466 113.364   3
  -9   5  -6 164.749 262.160   1
   9  -5   6-106.902 134.564   3
   9  -5   8 896.719 337.925   3
  -9   5  -8 1177.42 401.861   1
   9   5   8 1001.73 439.042   4
   9  -5  10 1251.04 414.022   3
   9   5  10 1075.60 421.497   4
   9  -5  12 848.330 469.624   3
   9   5  12 663.968 436.686   4
   9  -5  14 69.0680 119.903   3
   9   5  14 952.013 568.827   4
   9  -5  16 81.8746 157.130   3
   9  -6 -21 945.244 335.291   3
   9  -6 -19 763.256 378.856   3
   9  -6 -17 897.799 359.864   3
   9  -6 -15 886.272 357.554   3
   9  -6 -13 6121.41 856.271   3
   9  -6 -11 857.127 256.083   3
   9  -6  -9 2982.86 518.675   3
   9  -6  -7 1805.71 412.055   3
   9  -6  -5 1619.22 384.427   3
   9   6  -3-16.4994 61.1191   3
   9  -6  -3 4.46973 127.792   3
   9  -6  -1 4284.55 658.634   3
   9   6   1 186.822 214.606   4
   9  -6   1 526.945 264.380   3
   9   6   3 456.607 328.229   4
  -9   6  -3 423.424 249.628   1
   9  -6   3 253.722 216.324   3
   9   6   5 4826.96 884.166   4
   9  -6   5 4716.50 727.251   3
  -9   6  -5 5154.17 855.389   1
   9   6   7 6256.91 1099.35   4
   9  -6   7 5771.22 838.381   3
  -9   6  -7 6607.62 967.006   1
   9   6   9 2435.09 682.016   4
   9  -6   9 2406.83 586.950   3
   9  -6  11 103.711 247.604   3
   9   6  11 787.638 541.542   4
   9  -6  13 346.126 317.854   3
   9   6  13 1256.50 613.010   4
   9  -7 -20 374.998 308.518   3
   9  -7 -18 957.707 393.363   3
   9  -7 -16 877.164 353.251   3
   9  -7 -14 2074.37 536.947   3
   9  -7 -12 129.013 138.886   3
   9  -7 -10 5846.84 820.250   3
   9  -7  -8 667.517 259.182   3
   9  -7  -6 1746.23 470.877   3
   9  -7  -4 202.161 208.997   3
   9  -7  -2 1471.10 360.786   3
   9  -7   0 600.928 261.207   3
  -9   7  -2 4778.50 826.894   1
   9  -7   2 5131.66 745.717   3
   9   7   2 6368.82 959.606   4
   9   7   4 446.043 267.177   4
   9  -7   4 137.934 157.150   3
   9   7   6 1435.09 519.826   4
  -9   7  -6 1806.42 533.739   1
   9  -7   6 1456.76 425.000   3
   9   7   8 1613.08 579.375   4
  -9   7  -8 1260.58 451.323   1
   9  -7   8 1392.15 438.291   3
   9   7  10 484.688 474.662   4
   9  -7  10 37.1379 109.332   3
   9   7  12 581.854 457.036   4
   9  -8 -17 2462.36 614.377   3
   9  -8 -15 2422.83 576.542   3
   9  -8 -13 791.521 367.146   3
   9  -8 -11 577.051 262.972   3
   9  -8  -9 376.686 218.868   3
   9  -8  -7-128.547 137.256   3
   9  -8  -5 7276.70 919.976   3
   9  -8  -3 5066.57 753.274   3
  -9   8   1 553.718 333.635   1
   9  -8  -1-62.1427 132.828   3
  -9   8  -1 5466.73 877.173   1
   9  -8   1 4896.69 743.725   3
   9   8   3 166.317 174.640   4
  -9   8  -3 156.177 173.031   1
   9  -8   3-248.841 274.843   3
   9   8   5-177.244 146.059   4
   9  -8   5-37.8273 168.333   3
  -9   8  -5-16.3815 151.853   1
  -9   8  -7 3309.89 755.847   1
   9   8   7 3025.36 835.677   4
   9   8   9 3606.05 930.244   4
   9  -9 -16 1276.59 440.048   3
   9  -9 -14 627.370 329.906   3
   9  -9 -12 146.591 162.584   3
   9  -9 -10 7417.33 1017.89   3
   9  -9  -8-327.183 337.086   3
   9  -9  -6 239.810 200.742   3
   9  -9  -4 1020.90 355.834   3
   9  -9  -2 1271.31 394.645   3
  -9   9   2 776.325 359.780   1
  -9   9   0 275.082 245.389   1
   9  -9   0 976.551 369.720   3
  -9   9  -2 7535.77 1148.41   1
   9   9   4 1142.87 517.216   4
  -9   9  -4 673.185 354.055   1
  -9   9  -6 422.646 292.044   1
   9   9   6 1164.56 527.684   4
   9   9   8 527.142 398.220   4
   9 -10 -13 334.142 272.436   3
   9 -10 -11 1091.87 435.164   3
   9 -10  -9-19.6503 114.527   3
   9 -10  -7 82.2981 231.561   3
  -9  10   5 329.247 199.000   1
  -9  10   3 2887.26 759.230   1
  -9  10   1 609.743 471.432   1
  -9  10  -1 1486.09 568.763   1
  -9  10  -3 127.657 291.393   1
   9  10   5 491.257 366.452   4
  10   0 -26 3461.90 769.009   3
  10   0 -24 248.132 221.908   3
  10   0 -22 5300.89 814.930   3
  10   0 -20 8315.23 969.670   3
  10   0 -18 2523.66 520.804   3
  10   0 -16 5.72141 114.258   3
  10   0 -14 56118.5 2131.80   3
  10   0 -12 906.595 333.601   3
  10   0 -10 18641.9 1104.88   3
  10   0  -8 138385. 2942.88   3
  10   0  -8 133529. 1651.12   2
  10   0  -6 7165.47 678.332   3
  10   0  -6 6983.41 430.671   2
  10   0  -4 1908.00 215.008   3
  10   0  -2 94053.1 2725.99   3
 -10   0   0 8554.33 734.123   2
  10   0   0 9984.45 945.494   3
 -10   0  -2 21667.9 1344.28   2
 -10   0  -4 30658.2 1770.04   2
 -10   0  -6 1389.25 395.400   2
 -10   0  -8-219.247 313.264   2
 -10   0 -10 819.179 314.604   2
 -10   0 -12 3084.69 748.459   2
 -10   0 -14 6479.51 1161.39   2
 -10   0 -16 112.623 184.813   2
  10   1 -25 389.028 202.011   3
  10  -1 -25 556.977 288.502   3
  10   1 -23-67.8524 104.716   3
  10  -1 -23 240.727 282.823   3
  10   1 -21 8594.94 998.113   3
  10  -1 -21 9250.37 1085.81   3
  10   1 -19 12789.9 1168.77   3
  10  -1 -19 12048.7 1192.12   3
  10  -1 -17 1351.35 373.142   3
  10   1 -17 1642.43 281.393   2
  10   1 -17 1206.12 334.549   3
  10   1 -15 501.394 159.765   3
  10  -1 -15 485.682 218.189   3
  10   1 -15 719.247 175.959   2
  10   1 -13 24951.9 743.528   2
  10   1 -13 26210.1 1364.99   3
  10  -1 -13 27346.7 1483.83   3
  10   1 -11 33.6088 60.7564   3
  10  -1 -11-117.828 191.459   3
  10  -1  -9 42981.2 1793.93   3
  10   1  -9 39469.7 1524.93   3
  10  -1  -7 38109.9 1673.66   3
  10   1  -7 37871.2 1520.21   3
  10  -1  -5 72.8817 71.0402   2
  10  -1  -5 192.727 157.516   3
  10   1  -5-37.7702 120.314   3
 -10  -1   3 5774.41 496.191   2
  10  -1  -3 5106.02 566.887   3
  10   1  -3 6236.95 686.030   3
 -10  -1   1 54325.2 1756.34   2
  10  -1  -1 57905.9 2228.13   3
  10   1  -1 60713.9 2222.79   3
 -10  -1  -1 336.547 174.437   2
  10  -1   1 543.580 334.682   3
 -10  -1  -3 1262.17 330.882   2
 -10   1  -3 1054.32 312.843   2
 -10   1  -5 24197.6 1643.60   2
 -10  -1  -5 24745.0 1661.93   2
 -10   1  -5 27055.3 1165.33   1
 -10  -1  -7 1464.35 425.418   2
 -10   1  -7 1749.29 521.708   2
 -10   1  -9 9297.61 1195.52   2
 -10  -1  -9 8951.17 1164.83   2
 -10  -1 -11 2543.16 629.703   2
 -10   1 -11 2176.75 618.683   2
 -10  -1 -13 1108.72 472.024   2
 -10   1 -13 1198.44 522.618   2
 -10   1 -15 492.163 271.102   2
 -10  -1 -15 17.3098 265.812   2
 -10   1 -17 477.259 383.574   2
 -10  -1 -17 947.276 598.420   2
  10  -2 -26 1215.06 455.313   3
  10  -2 -24 414.686 200.555   3
  10   2 -22-126.675 145.969   3
  10  -2 -22 192.605 135.297   3
  10   2 -20 2642.05 512.071   3
  10  -2 -20 2439.76 576.896   3
  10  -2 -18 423.984 152.615   3
  10   2 -18 605.615 261.603   3
  10  -2 -16 391.555 261.263   3
  10   2 -16-44.2056 123.304   3
  10   2 -14 12053.8 910.734   3
  10  -2 -14 14364.5 1198.03   3
  10   2 -12-58.9337 132.269   3
  10  -2 -12 137.480 107.967   3
  10   2 -10 1020.50 223.150   3
  10  -2 -10 677.552 209.994   3
  10  -2  -8 504.953 163.737   3
  10   2  -8 127.842 77.2353   3
  10  -2  -6 16413.8 1124.01   3
  10   2  -6 17371.5 965.569   3
  10  -2  -4 9846.96 866.917   3
 -10  -2   4 10364.6 540.640   2
  10   2  -4 10965.0 847.811   3
 -10  -2   2 3196.68 397.995   2
  10   2  -2 3378.21 488.481   3
  10  -2  -2 2812.44 469.151   3
  10  -2   0 4002.38 606.389   3
 -10  -2   0 4218.40 510.589   2
  10  -2   2 6280.07 791.807   3
 -10  -2  -2 4889.70 371.723   1
  10  -2   4-246.755 175.835   3
 -10   2  -6 2079.58 541.329   2
 -10   2  -6 1699.38 339.306   1
 -10  -2  -8 4530.47 839.486   2
 -10   2  -8 3118.86 696.686   2
  10   2  10 197.447 140.041   4
 -10  -2 -10 915.302 427.456   2
 -10   2 -10 309.078 299.482   2
 -10  -2 -12-147.791 159.740   2
 -10   2 -12-433.397 307.691   2
  10   2  12-355.406 351.384   4
 -10  -2 -14 102.297 176.269   2
  10   2  14 322.640 377.793   4
 -10   2 -14-139.098 316.982   2
 -10  -2 -16 180.577 226.299   2
  10   2  16-140.668 240.723   4
 -10   2 -16-490.125 359.600   2
  10  -3 -25-39.4396 164.161   3
  10  -3 -23-9.69398 137.649   3
  10  -3 -21-916.233 364.366   3
  10  -3 -19 25.6479 95.1730   3
  10  -3 -17 1979.07 476.706   3
  10   3 -17 2221.74 416.094   3
  10  -3 -15 2288.82 515.270   3
  10   3 -15 2169.98 367.005   3
  10   3 -13 1491.72 293.985   3
  10  -3 -13 1291.17 344.491   3
  10   3 -11 163.127 62.4154   3
  10  -3 -11 244.436 168.055   3
  10   3  -9 1277.66 225.029   3
  10  -3  -9 1218.86 266.740   3
  10  -3  -7 3635.38 508.754   3
  10   3  -7 3907.37 413.891   3
  10   3  -5 2416.03 350.900   3
  10  -3  -5 1771.01 380.958   3
  10  -3  -3 5727.09 705.489   3
  10   3  -3 5580.11 594.543   3
  10  -3  -1 4651.71 644.984   3
 -10  -3  -1 590.920 159.219   1
  10  -3   1 953.641 381.086   3
  10  -3   3 10183.5 1026.32   3
  10  -3   5 250.779 169.314   3
 -10   3  -5 289.857 225.695   1
  10  -3   7 1231.34 402.067   3
  10   3   7 910.247 410.755   4
 -10   3  -7 933.864 301.342   1
  10   3   9-61.6853 144.508   4
  10   3  11 933.680 439.106   4
 -10  -3 -13 1130.74 601.630   2
  10   3  13 493.686 412.575   4
 -10  -3 -15 988.075 552.964   2
  10   3  15 1046.23 546.218   4
  10   3  17 382.159 344.220   4
  10  -4 -24-90.6758 237.462   3
  10  -4 -22 245.310 151.457   3
  10  -4 -20 1355.87 407.014   3
  10  -4 -18 252.863 226.269   3
  10  -4 -16 461.719 251.723   3
  10  -4 -14 27848.1 1738.29   3
  10  -4 -12 1595.97 412.128   3
  10   4 -12 1734.42 252.019   3
  10   4 -10 135.379 83.1461   3
  10  -4 -10 347.310 182.500   3
  10   4  -8 7948.82 534.600   3
  10  -4  -8 7573.45 838.573   3
  10  -4  -6 11.2272 160.421   3
  10   4  -6 171.265 71.4214   3
  10  -4  -4 1264.92 316.257   3
  10   4  -4 1547.28 276.634   3
  10  -4  -2 18403.2 1254.24   3
  10  -4   0 5798.32 726.056   3
  10  -4   2 5320.76 737.216   3
  10  -4   4 175.159 116.293   3
 -10   4  -4-581.815 367.242   1
  10   4   4-462.441 455.792   4
 -10   4  -6 901.173 319.360   1
  10  -4   6 1245.87 456.574   3
  10   4   6 642.126 425.894   4
  10  -4   8 1226.61 459.538   3
  10   4   8 1346.92 510.438   4
 -10   4  -8 1255.16 407.126   1
  10  -4  10 183.969 241.292   3
  10   4  10-28.7030 138.206   4
  10  -4  12 1362.31 495.865   3
  10   4  12 1190.71 518.807   4
  10   4  14 843.324 465.037   4
  10  -5 -23 190.080 258.180   3
  10  -5 -21 5098.35 906.174   3
  10  -5 -19 5174.38 848.803   3
  10  -5 -17 1080.07 396.699   3
  10  -5 -15 15700.4 1364.07   3
  10  -5 -13 7502.13 902.972   3
  10  -5 -11 8554.17 940.175   3
  10  -5  -9 21744.4 1401.37   3
  10   5  -7 15011.9 598.971   3
  10  -5  -7 16045.6 1254.54   3
  10   5  -5 3126.92 339.866   3
  10  -5  -5 2966.51 489.065   3
  10  -5  -3 39278.7 1902.77   3
  10   5  -3 42214.9 1445.92   3
  10  -5  -1 2393.85 454.257   3
  10  -5   1 3006.31 559.974   3
 -10   5  -3 4882.33 733.974   1
  10   5   3 5115.35 854.555   4
  10  -5   3 4318.24 646.148   3
  10   5   5 7788.78 1143.04   4
  10  -5   5 6551.84 874.422   3
 -10   5  -5 8456.09 1030.07   1
  10  -5   7 2214.51 550.064   3
  10   5   7 2991.64 739.150   4
 -10   5  -7 3040.29 649.870   1
  10   5   9 5201.44 1007.27   4
  10  -5   9 5278.30 872.698   3
  10  -5  11 1170.82 410.166   3
  10   5  11 738.785 421.099   4
  10  -5  13 283.050 294.441   3
  10   5  13-6.43364 226.792   4
  10  -5  15-143.705 207.693   3
  10  -6 -20 2224.61 604.877   3
  10  -6 -18 193.457 214.533   3
  10  -6 -16 633.785 313.894   3
  10  -6 -14 11676.2 1212.08   3
  10  -6 -12-217.289 348.310   3
  10  -6 -10 1221.47 322.477   3
  10  -6  -8 9919.56 981.141   3
  10  -6  -6 3965.80 635.777   3
  10  -6  -4-206.053 225.422   3
  10  -6  -2 7672.13 863.830   3
  10  -6   0 1319.35 399.498   3
 -10   6  -2 5554.93 841.523   1
  10  -6   2 3975.65 642.554   3
  10  -6   4 9392.90 1045.35   3
  10   6   4 12263.1 1410.79   4
 -10   6  -4 10695.1 1220.78   1
  10   6   6 2055.82 561.376   4
 -10   6  -6 1408.57 460.374   1
  10  -6   6 1760.38 485.889   3
 -10   6  -8-152.297 148.887   1
  10   6   8-243.515 272.983   4
  10  -6   8 78.6519 108.515   3
  10   6  10 956.674 453.510   4
  10  -6  10 1040.76 420.025   3
  10  -6  12 352.063 263.962   3
  10   6  12-136.966 252.755   4
  10  -6  14 1080.27 494.232   3
  10  -7 -19 1928.12 546.129   3
  10  -7 -17 136.003 202.899   3
  10  -7 -15 307.390 210.458   3
  10  -7 -13 3926.83 721.499   3
  10  -7 -11 1089.77 363.005   3
  10  -7  -9 1453.08 412.425   3
  10  -7  -7 7706.39 903.891   3
  10  -7  -5 3198.58 603.795   3
  10  -7  -3-232.505 275.769   3
  10  -7  -1 3747.03 615.107   3
 -10   7  -1 1293.85 420.645   1
  10  -7   1 1055.18 328.706   3
  10   7   3-320.165 385.245   4
  10  -7   3 122.077 129.352   3
 -10   7  -3-382.110 294.681   1
 -10   7  -5 1150.10 456.839   1
  10   7   5 378.453 123.996   4
  10  -7   5 975.129 351.205   3
  10   7   7 585.593 396.982   4
 -10   7  -7 97.6017 224.101   1
  10  -7   7 563.586 307.410   3
  10   7   9 572.734 415.455   4
  10  -7   9 554.175 313.944   3
  10   7  11 561.954 422.101   4
  10  -8 -18 249.695 283.659   3
  10  -8 -16 514.261 276.574   3
  10  -8 -14-58.8837 182.138   3
  10  -8 -12 278.339 298.621   3
  10  -8 -10 617.905 266.685   3
  10  -8  -8-181.182 157.221   3
  10  -8  -6 439.211 275.579   3
  10  -8  -4 651.093 306.451   3
  10  -8  -2 1144.52 372.325   3
 -10   8   0 250.721 113.824   1
  10  -8   0 657.799 327.933   3
  10  -8   2 592.344 309.804   3
 -10   8  -2 466.732 294.248   1
 -10   8  -4 441.381 298.887   1
  10   8   4 181.495 232.018   4
  10  -8   4 58.1261 89.5989   3
  10   8   6 462.653 380.756   4
 -10   8  -6-168.569 183.055   1
  10  -8   6 342.846 267.895   3
  10   8   8-30.5945 161.082   4
 -10   8  -8 314.799 298.704   1
  10  -9 -15 121.991 192.713   3
  10  -9 -13 547.551 348.044   3
  10  -9 -11 2770.10 634.626   3
  10  -9  -9-555.257 456.360   3
  10  -9  -7 1527.62 440.612   3
  10  -9  -5 83.3307 128.068   3
  10  -9  -3 94.2340 150.070   3
 -10   9   3-483.505 414.103   1
  10  -9  -1 1035.53 410.216   3
 -10   9   1 528.270 405.190   1
 -10   9  -1 815.290 414.870   1
 -10   9  -3 409.907 360.667   1
  10   9   5 766.088 420.833   4
 -10   9  -5 538.197 351.127   1
  10   9   7-87.1023 171.130   4
 -10   9  -7 9.41436 170.330   1
  10 -10 -12 183.912 249.943   3
  10 -10 -10-219.422 254.067   3
  10 -10  -8 1790.45 552.454   3
  10 -10  -6 325.359 210.189   3
 -10  10   6 151.638 218.720   1
 -10  10   4-174.012 230.488   1
 -10  10   2 1629.18 576.867   1
 -10  10   0 1186.44 518.690   1
  11   0 -27 346.477 275.044   3
  11   0 -25 496.694 314.805   3
  11   0 -23 110.209 178.154   3
  11   0 -21-194.327 158.748   3
  11   0 -19-229.427 232.593   3
  11   0 -17-285.867 220.877   3
  11   0 -15 236.333 230.041   3
  11   0 -13 128.969 122.629   3
  11   0 -11-260.916 193.252   3
  11   0  -9 271.879 197.624   3
  11   0  -9 52.9581 44.5916   2
  11   0  -7-128.714 85.2348   2
  11   0  -7 235.593 221.280   3
  11   0  -5-507.885 278.911   3
  11   0  -3-122.024 164.864   3
  11   0  -1 349.943 229.752   3
  11   0   1 426.229 330.287   3
 -11   0  -1 482.830 323.096   2
 -11   0  -3 400.522 296.057   2
 -11   0  -5-213.581 229.609   2
 -11   0  -7-303.696 356.409   2
 -11   0  -9-444.384 340.518   2
 -11   0 -11-0.90122 267.296   2
 -11   0 -13 148.314 153.559   2
 -11   0 -15 32.7103 234.679   2
  11  -1 -26 805.050 384.423   3
  11   1 -24 3530.22 698.402   3
  11  -1 -24 3210.24 680.927   3
  11   1 -22 2034.10 528.170   3
  11  -1 -22 2236.16 575.732   3
  11   1 -20 438.472 162.602   3
  11  -1 -20 44.6485 180.516   3
  11  -1 -18-103.303 241.808   3
  11   1 -18-46.7177 123.132   3
  11   1 -16 2358.50 440.344   3
  11  -1 -16 2977.45 549.629   3
  11   1 -14 16637.5 1125.00   3
  11  -1 -14 16255.7 1202.64   3
  11   1 -12 7083.24 697.366   3
  11  -1 -12 6460.43 711.015   3
  11  -1 -10 6599.73 748.032   3
  11   1 -10 5982.88 658.074   3
  11  -1  -8 2913.31 467.052   3
  11   1  -8 2723.06 418.490   3
  11   1  -6 3105.18 452.823   3
  11  -1  -6 3585.18 406.289   2
  11  -1  -6 2920.85 458.058   3
  11  -1  -4 1747.08 313.632   3
  11   1  -4 2173.42 416.095   3
 -11  -1   2 4342.23 504.358   2
  11  -1  -2 4356.39 620.673   3
  11   1  -2 5155.03 690.569   3
  11   1   0 14297.7 1207.17   3
 -11  -1   0 13169.1 968.518   2
  11  -1   0 13984.5 1189.48   3
 -11   1  -2 206.960 159.507   2
 -11  -1  -2 417.264 131.171   2
 -11   1  -4 11864.3 1153.09   2
 -11  -1  -4 13190.7 1195.52   2
 -11  -1  -6 50.3546 242.755   2
 -11   1  -6 454.361 324.975   2
 -11  -1  -8 928.910 420.450   2
 -11   1  -8 1096.87 400.060   2
 -11  -1 -10 1535.70 571.541   2
 -11   1 -10 1284.86 535.997   2
 -11   1 -12 593.310 347.259   2
 -11  -1 -12 524.644 239.338   2
 -11   1 -14 110.851 224.617   2
 -11  -1 -14 135.319 216.937   2
 -11   1 -16 154.732 236.932   2
 -11  -1 -16 774.234 524.748   2
  11  -2 -25 72.2914 127.891   3
  11  -2 -23 218.809 173.738   3
  11   2 -21 2597.82 542.102   3
  11  -2 -21 2311.31 563.956   3
  11   2 -19 8912.34 916.129   3
  11  -2 -19 8585.49 1019.80   3
  11   2 -17 8335.64 830.223   3
  11  -2 -17 8897.53 990.240   3
  11   2 -15 2618.91 441.550   3
  11  -2 -15 2988.80 578.240   3
  11   2 -13 17195.9 1062.01   3
  11  -2 -13 18963.0 1308.52   3
  11   2 -11 927.799 240.850   3
  11  -2 -11 876.187 261.205   3
  11  -2  -9 4128.73 594.450   3
  11   2  -9 3626.82 444.544   3
  11  -2  -7 81816.3 2598.28   3
  11   2  -7 79672.4 2192.36   3
  11  -2  -5 8540.96 882.528   3
  11   2  -5 9123.61 805.603   3
  11   2  -3 433.597 153.642   3
  11  -2  -3 65.5549 232.116   3
 -11  -2   3 587.819 174.685   2
  11   2  -1 15102.1 1174.15   3
  11  -2  -1 14180.0 1148.86   3
 -11  -2   1 14211.6 930.937   2
  11  -2   1 4992.43 745.519   3
 -11  -2  -1 5635.75 696.890   2
 -11  -2  -3 7173.11 863.589   2
  11  -2   3 7165.95 912.613   3
  11  -2   5 8246.37 1059.87   3
 -11  -2  -5 8224.46 999.819   2
 -11   2  -5 8612.33 820.111   1
 -11   2  -7 7040.71 1006.58   2
 -11  -2  -7 6747.56 982.468   2
 -11  -2  -9 261.036 274.863   2
 -11   2  -9 556.085 364.455   2
 -11  -2 -11 1714.08 613.623   2
 -11   2 -11 1437.21 555.541   2
 -11  -2 -13 1563.65 580.513   2
 -11   2 -13 1364.13 506.010   2
 -11  -2 -15 1.12992 243.639   2
 -11   2 -15-22.9854 288.568   2
  11  -3 -24 2223.14 582.785   3
  11  -3 -22-29.3475 285.506   3
  11  -3 -20 10477.4 1191.27   3
  11  -3 -18 1053.47 368.609   3
  11   3 -18 1057.90 295.558   3
  11   3 -16 4830.89 580.490   3
  11  -3 -16 4972.42 764.672   3
  11   3 -14 6538.64 654.712   3
  11  -3 -14 6367.80 806.983   3
  11   3 -12 33244.4 1345.50   3
  11  -3 -12 33095.3 1790.63   3
  11   3 -10 425.645 141.068   3
  11  -3 -10 381.563 124.779   3
  11  -3  -8 14829.4 1109.53   3
  11   3  -8 13412.0 816.932   3
  11  -3  -6 29252.3 1604.53   3
  11   3  -6 30970.1 1324.28   3
 -11  -3   4 235.032 137.178   2
  11  -3  -4 47.3280 168.075   3
  11   3  -4 95.5997 115.676   3
  11  -3  -2 20939.7 1420.25   3
  11   3  -2 23487.2 1378.28   3
  11  -3   0 23384.1 1537.75   3
  11  -3   2 4601.79 715.154   3
 -11   3  -4 10023.6 965.592   1
  11  -3   4 7792.96 943.915   3
  11  -3   6 3398.57 668.843   3
 -11   3  -6 3897.15 598.544   1
  11  -3   8 1743.88 555.852   3
 -11  -3 -10 768.494 430.037   2
 -11  -3 -12 4295.17 963.655   2
  11   3  12 2907.40 794.197   4
 -11  -3 -14 1159.37 549.870   2
  11   3  14 1496.24 629.616   4
  11  -4 -23 259.519 267.169   3
  11  -4 -21 408.282 222.883   3
  11  -4 -19 8851.86 1093.63   3
  11  -4 -17 5174.03 798.435   3
  11  -4 -15 3491.14 667.043   3
  11  -4 -13 1138.43 424.558   3
  11  -4 -11 1579.61 383.313   3
  11   4 -11 2003.04 288.358   3
  11   4  -9 737.307 167.622   3
  11  -4  -9 628.767 225.164   3
  11  -4  -7 23975.8 1481.18   3
  11   4  -7 24254.1 1024.05   3
  11  -4  -5 12328.6 1090.79   3
  11   4  -5 13873.9 867.280   3
  11   4  -3 1740.94 365.445   3
  11  -4  -3 1480.53 374.567   3
  11  -4  -1 19791.6 1418.35   3
  11  -4   1 218.110 226.741   3
  11  -4   3 1608.01 434.018   3
  11  -4   5 9923.18 1120.35   3
 -11   4  -5 11334.8 1139.12   1
  11   4   7 5956.46 1049.57   4
  11  -4   7 4105.95 772.356   3
 -11   4  -7 5883.64 840.200   1
  11  -4   9 2538.16 632.830   3
  11   4   9 3071.98 790.277   4
  11  -4  11 3056.78 729.965   3
  11   4  11 3274.01 846.338   4
  11  -4  13 444.020 369.771   3
  11   4  13-91.7127 294.443   4
 -11  -4 -13 946.465 486.024   2
  11  -4  15 1098.04 526.582   3
  11  -5 -22 221.221 228.656   3
  11  -5 -20-77.2959 103.406   3
  11  -5 -18-81.7869 224.374   3
  11  -5 -16-119.471 207.528   3
  11  -5 -14 80.4809 205.545   3
  11  -5 -12 558.558 205.421   3
  11  -5 -10 21.5514 104.096   3
  11  -5  -8 4315.17 656.097   3
  11  -5  -6 834.046 278.354   3
  11   5  -6 958.300 193.865   3
  11  -5  -4 1551.03 421.312   3
  11   5  -4 1279.49 254.444   3
  11   5  -2 50.5027 73.3874   3
  11  -5  -2 13.9390 124.220   3
  11  -5   0 42.4989 171.848   3
  11  -5   2 27.8607 204.518   3
 -11   5  -4 401.891 201.961   1
  11  -5   4 858.008 256.705   3
  11   5   6-255.407 174.243   4
  11  -5   6-130.235 150.630   3
  11  -5   8 597.241 370.343   3
  11   5   8 331.662 333.811   4
 -11   5  -8 58.4778 209.008   1
  11  -5  10-8.40346 128.975   3
  11   5  10-117.530 243.445   4
  11  -5  12-110.932 172.898   3
  11   5  12 231.821 313.238   4
  11  -5  14-113.334 159.171   3
  11  -6 -21 95.6305 207.311   3
  11  -6 -19 727.968 368.558   3
  11  -6 -17 22.2543 193.421   3
  11  -6 -15 2239.41 561.876   3
  11  -6 -13 1423.42 443.573   3
  11  -6 -11 54.4916 141.475   3
  11  -6  -9 7873.83 891.400   3
  11  -6  -7 5736.46 816.095   3
  11  -6  -5 2441.42 493.113   3
  11  -6  -3-171.936 222.081   3
  11  -6  -1 3803.64 645.495   3
  11  -6   1 920.437 351.233   3
  11  -6   3 3012.99 627.661   3
 -11   6  -3 3223.26 666.541   1
 -11   6  -5 549.654 346.545   1
  11   6   5 607.932 276.761   4
  11  -6   5 649.726 313.508   3
  11   6   7-90.4706 200.864   4
 -11   6  -7-286.025 251.373   1
  11  -6   7 227.977 214.164   3
  11   6   9 332.520 369.220   4
  11  -6   9 180.379 229.125   3
  11   6  11 412.268 377.894   4
  11  -6  11-125.608 154.004   3
  11  -6  13 289.619 244.019   3
  11  -7 -18 453.756 255.964   3
  11  -7 -16 144.941 157.610   3
  11  -7 -14 943.565 399.976   3
  11  -7 -12 5605.30 843.764   3
  11  -7 -10 245.653 193.047   3
  11  -7  -8 614.867 289.366   3
  11  -7  -6 5028.04 754.638   3
  11  -7  -4 2119.33 487.385   3
  11  -7  -2 2777.56 539.693   3
  11  -7   0 2661.29 577.648   3
 -11   7  -2 49.1144 162.437   1
  11  -7   2 244.346 143.943   3
 -11   7  -4-126.240 187.661   1
  11  -7   4-138.496 179.563   3
  11   7   6 3006.52 794.479   4
 -11   7  -6 2062.49 589.540   1
  11  -7   6 1947.50 559.239   3
  11   7   8 456.411 381.772   4
 -11   7  -8 139.395 185.056   1
  11  -7   8 321.553 236.295   3
  11   7  10 676.914 466.422   4
  11  -7  10-75.2291 116.101   3
  11  -8 -17 60.2923 91.2801   3
  11  -8 -15 1574.44 462.627   3
  11  -8 -13 2987.01 679.587   3
  11  -8 -11 226.305 215.668   3
  11  -8  -9 1378.89 413.499   3
  11  -8  -7 3416.43 650.176   3
  11  -8  -5 2360.65 532.024   3
  11  -8  -3 1380.06 414.101   3
  11  -8  -1 3025.98 606.298   3
 -11   8   1 3411.02 766.849   1
 -11   8  -1-6.80044 176.148   1
  11  -8   1 251.632 216.771   3
 -11   8  -3-385.322 318.358   1
  11  -8   3 151.802 141.302   3
  11  -8   5 1592.06 478.098   3
 -11   8  -5 2527.68 682.511   1
  11   8   7 1352.13 572.570   4
 -11   8  -7 623.847 356.406   1
  11  -9 -14 2809.82 690.137   3
  11  -9 -12 3183.98 709.223   3
  11  -9 -10-457.716 366.045   3
  11  -9  -8 2270.44 555.658   3
  11  -9  -6-5.17014 157.183   3
  11  -9  -4 208.113 178.376   3
  11  -9  -2 2243.63 558.193   3
 -11   9   2 1592.58 539.434   1
  11  -9   0 3767.56 744.722   3
 -11   9   0 3586.28 841.457   1
 -11   9  -2 344.274 327.176   1
 -11   9  -4 1632.61 573.318   1
 -11   9  -6-353.766 335.294   1
  11 -10 -11-43.7964 203.833   3
  11 -10  -9 248.300 204.388   3
  11 -10  -7 13.3043 133.273   3
  12   0 -26 531.865 302.257   3
  12   0 -24 4734.53 818.106   3
  12   0 -22 4762.27 783.192   3
  12   0 -20-190.017 146.186   3
  12   0 -18 11152.5 1093.96   3
  12   0 -16 6345.57 774.663   3
  12   0 -14 106.065 107.653   3
  12   0 -12 62024.8 2153.23   3
  12   0 -10 17097.0 1146.31   3
  12   0 -10 12148.8 427.189   2
  12   0  -8 9348.50 873.608   3
  12   0  -6 11216.1 955.045   3
  12   0  -4 26.6102 244.167   3
  12   0  -2 11719.8 1065.97   3
 -12   0   0 143281. 3491.32   2
  12   0   0 147673. 3847.90   3
  12   0   2 1023.38 323.061   3
 -12   0  -2 974.820 303.691   2
 -12   0  -4 853.646 304.854   2
 -12   0  -6 4247.28 750.117   2
 -12   0  -8-99.4886 221.286   2
 -12   0 -10 490.041 317.601   2
 -12   0 -12 5851.41 1117.98   2
 -12   0 -14 883.351 502.638   2
  12  -1 -25 106.376 142.738   3
  12   1 -23 681.030 320.399   3
  12  -1 -23 705.810 339.422   3
  12   1 -21 1154.24 389.663   3
  12  -1 -21 530.888 260.876   3
  12   1 -19 4498.41 678.255   3
  12  -1 -19 4904.57 779.390   3
  12   1 -17 9007.42 914.891   3
  12  -1 -17 8108.82 919.749   3
  12   1 -15 3673.03 536.043   3
  12  -1 -15 3684.54 572.491   3
  12  -1 -13 1793.55 412.060   3
  12   1 -13 2344.40 446.325   3
  12   1 -11 644.000 177.528   3
  12  -1 -11 530.039 137.241   3
  12  -1  -9 63.9546 33.3033   2
  12  -1  -9 116.117 177.751   3
  12   1  -9-44.6219 135.471   3
  12  -1  -7 15693.7 1199.28   3
  12   1  -7 16135.4 1101.08   3
  12  -1  -7 14897.6 831.405   2
  12  -1  -5 42684.6 1974.72   3
  12   1  -5 44476.7 1917.50   3
  12  -1  -3 6969.38 796.426   3
  12   1  -3 7277.64 814.258   3
  12  -1  -1 134.844 241.215   3
  12   1  -1 178.246 215.507   3
 -12  -1   1-21.0949 83.5854   2
 -12  -1  -1 24768.9 1492.21   2
  12  -1   1 23989.7 1623.16   3
  12  -1   3 1803.87 516.578   3
 -12   1  -3 2102.56 530.304   2
 -12  -1  -3 2238.26 490.295   2
 -12   1  -5 13489.4 1334.45   2
 -12  -1  -5 15951.6 1426.19   2
 -12   1  -7 9667.04 1196.43   2
 -12  -1  -7 11728.4 1311.24   2
 -12   1  -9 89.8137 174.563   2
 -12  -1  -9 1366.99 544.899   2
 -12   1 -11-393.658 305.003   2
 -12  -1 -11 227.118 284.590   2
 -12   1 -13 2245.39 695.632   2
 -12  -1 -13 2354.96 711.717   2
 -12   1 -15 371.399 393.974   2
 -12  -1 -15 263.788 332.183   2
  12  -2 -24 242.959 222.265   3
  12  -2 -22 305.170 219.878   3
  12  -2 -20 324.050 258.433   3
  12   2 -20 318.664 198.399   3
  12  -2 -18-36.1884 117.307   3
  12   2 -18-58.9445 132.816   3
  12   2 -16 628.260 190.864   3
  12  -2 -16 927.216 380.232   3
  12   2 -14 1040.97 296.693   3
  12  -2 -14 2125.62 479.258   3
  12   2 -12 398.343 189.147   3
  12  -2 -12 447.215 266.840   3
  12   2 -10-56.9360 111.258   3
  12  -2 -10-104.697 167.908   3
  12  -2  -8 960.895 263.214   3
  12   2  -8 1214.03 279.608   3
  12  -2  -6 11968.1 1044.91   3
  12   2  -6 12440.2 951.443   3
 -12  -2   4 1660.92 265.235   2
  12  -2  -4 1411.46 363.273   3
  12   2  -4 1736.02 380.554   3
  12  -2  -2 4168.12 646.586   3
 -12  -2   2 4331.27 503.224   2
  12   2  -2 4472.66 626.386   3
 -12  -2   0 64.2582 87.4134   2
  12  -2   0-160.563 213.272   3
  12  -2   2 2169.56 521.077   3
 -12  -2  -2 2222.19 447.674   2
  12  -2   4-92.7156 163.710   3
 -12  -2  -4-134.626 121.958   2
 -12  -2  -6 2857.13 662.896   2
  12  -2   6 2458.70 615.569   3
 -12  -2  -8 1273.57 516.225   2
 -12  -2 -10 830.110 492.546   2
 -12   2 -10 32.2864 163.529   2
 -12  -2 -12 603.086 448.692   2
 -12   2 -12 148.485 232.081   2
 -12  -2 -14 378.012 389.148   2
 -12   2 -14 136.566 197.977   2
  12  -3 -23-462.071 355.379   3
  12  -3 -21 21.8110 116.433   3
  12  -3 -19-3.08622 111.195   3
  12  -3 -17 140.213 194.758   3
  12   3 -17-224.047 192.379   3
  12   3 -15-139.850 182.613   3
  12  -3 -15 438.823 308.539   3
  12   3 -13 3679.20 476.846   3
  12  -3 -13 4456.96 680.967   3
  12   3 -11 143.004 145.839   3
  12  -3 -11-16.2526 203.871   3
  12  -3  -9 4137.87 609.888   3
  12   3  -9 4096.03 477.743   3
  12  -3  -7 4035.77 607.567   3
  12   3  -7 3783.77 486.212   3
  12  -3  -5-180.371 223.244   3
 -12  -3   5-13.9696 54.7003   2
  12   3  -5 37.0974 115.152   3
  12   3  -3 6.39736 83.9956   3
 -12  -3   3 255.797 130.010   2
  12  -3  -3-159.119 230.450   3
  12   3  -1 944.210 297.642   3
 -12  -3   1 1276.41 313.891   2
  12  -3  -1 854.742 226.312   3
  12  -3   1 4973.40 734.783   3
  12  -3   3 968.092 333.807   3
  12  -3   5 96.9771 211.895   3
 -12  -3  -5 483.841 291.361   2
 -12   3  -5-62.8117 143.338   1
  12  -3   7 126.343 267.151   3
 -12  -3  -7 67.1719 174.813   2
  12  -3   9-376.957 302.330   3
 -12  -3  -9 705.986 404.933   2
  12  -3  11-261.799 216.588   3
 -12  -3 -11 603.737 424.445   2
 -12  -3 -13-75.9010 148.605   2
  12  -4 -22 481.346 296.423   3
  12  -4 -20 1176.21 443.552   3
  12  -4 -18 872.130 328.337   3
  12  -4 -16 317.732 216.430   3
  12  -4 -14 484.743 346.198   3
  12  -4 -12 5069.34 711.273   3
  12  -4 -10 2770.62 520.796   3
  12   4 -10 2306.49 308.197   3
  12  -4  -8 769.072 321.822   3
  12   4  -8 607.645 168.584   3
  12  -4  -6 6968.31 845.133   3
  12   4  -6 7555.23 650.743   3
  12  -4  -4-143.921 246.867   3
  12   4  -4 99.1646 126.539   3
  12   4  -2 1001.96 291.633   3
  12  -4  -2 757.082 286.571   3
  12  -4   0 8611.67 983.502   3
  12  -4   2 880.777 325.947   3
 -12   4  -4-115.310 229.693   1
  12  -4   4 325.205 192.538   3
  12  -4   6 2813.26 667.284   3
 -12   4  -6 3153.71 626.744   1
  12  -4   8 1037.59 432.406   3
  12  -4  10 197.331 259.233   3
  12  -4  12 1487.70 570.510   3
 -12  -4 -12 1980.54 668.066   2
  12  -4  14 675.024 367.234   3
 -12  -4 -14 610.496 376.219   2
  12  -5 -21 115.152 267.841   3
  12  -5 -19 2697.29 669.408   3
  12  -5 -17 8029.99 1005.92   3
  12  -5 -15 25.6860 198.404   3
  12  -5 -13 1154.62 378.563   3
  12  -5 -11 4528.01 698.286   3
  12  -5  -9 6469.65 865.509   3
  12  -5  -7 14268.4 1222.68   3
  12  -5  -5 16294.7 1316.75   3
  12   5  -5 16663.1 916.245   3
  12   5  -3 104.220 101.521   3
  12  -5  -3 93.5718 167.059   3
  12  -5  -1-2.45412 123.557   3
  12  -5   1 4940.77 769.381   3
  12  -5   3 832.460 282.994   3
 -12   5  -3 865.589 347.472   1
 -12   5  -5 2472.91 593.388   1
  12  -5   5 1630.75 473.406   3
  12  -5   7 5689.76 918.225   3
  12  -5   9 24.2345 127.355   3
  12  -5  11 133.990 153.201   3
  12  -5  13 1194.34 560.271   3
  12  -6 -20-6.45251 112.048   3
  12  -6 -18-21.4895 210.642   3
  12  -6 -16 396.915 213.312   3
  12  -6 -14 1330.80 453.165   3
  12  -6 -12 5838.14 857.167   3
  12  -6 -10 2943.87 544.345   3
  12  -6  -8 1373.98 405.086   3
  12  -6  -6 2205.57 497.562   3
  12  -6  -4 1171.00 371.754   3
  12  -6  -2 184.199 90.0692   3
  12  -6   0 9696.37 1070.97   3
  12  -6   2 2760.58 610.754   3
 -12   6  -2 3236.84 689.164   1
 -12   6  -4 640.375 332.822   1
  12  -6   4 328.706 265.739   3
 -12   6  -6 1429.00 513.139   1
  12  -6   6 918.153 367.640   3
  12  -6   8 392.488 294.105   3
  12  -6  10 539.231 364.153   3
  12  -6  12 1225.04 523.655   3
  12  -7 -19 1326.28 475.165   3
  12  -7 -17 1078.51 381.127   3
  12  -7 -15 2053.30 552.918   3
  12  -7 -13 1879.15 522.133   3
  12  -7 -11 60.4335 140.383   3
  12  -7  -9 266.154 202.264   3
  12  -7  -7 2615.38 567.814   3
  12  -7  -5 4410.84 752.739   3
  12  -7  -3 507.671 216.729   3
  12  -7  -1 889.304 353.423   3
 -12   7  -1 1414.79 500.192   1
  12  -7   1 702.284 341.388   3
  12  -7   3 52.1263 111.125   3
 -12   7  -3 48.9023 143.723   1
  12  -7   5 2171.12 557.768   3
 -12   7  -5 2940.76 724.189   1
 -12   7  -7 435.797 318.767   1
  12  -7   7 424.877 271.818   3
  12  -7   9 323.101 284.094   3
  12  -8 -16 148.119 181.691   3
  12  -8 -14 155.871 255.058   3
  12  -8 -12 1054.40 381.557   3
  12  -8 -10 390.900 233.011   3
  12  -8  -8 217.489 159.989   3
  12  -8  -6 43.5695 97.7330   3
  12  -8  -4 549.634 283.414   3
  12  -8  -2 561.879 329.293   3
 -12   8   0 1495.38 546.697   1
  12  -8   0 855.428 346.755   3
  12  -8   2 54.6132 143.172   3
 -12   8  -2 399.143 330.543   1
 -12   8  -4 518.046 347.237   1
  12  -8   4 187.487 219.116   3
 -12   8  -6-103.999 158.956   1
  12  -8   6-64.9622 149.806   3
  12  -9 -13 4115.69 795.802   3
  12  -9 -11 256.428 260.808   3
  12  -9  -9 921.000 423.273   3
  12  -9  -7 114.180 172.868   3
  12  -9  -5 226.743 160.892   3
  12  -9  -3 822.619 356.473   3
 -12   9   3 22.0947 228.897   1
  12  -9  -1 1126.88 466.832   3
 -12   9   1 524.219 355.241   1
  12  -9   1 524.129 297.563   3
 -12   9  -1 510.659 306.385   1
 -12   9  -3 723.195 434.305   1
 -12   9  -5-69.7634 206.366   1
  12 -10 -10 264.094 155.518   3
  12 -10  -8 358.366 242.482   3
  12 -10  -6 459.807 277.814   3
  13   0 -25-15.8581 145.960   3
  13   0 -23 260.161 194.262   3
  13   0 -21 10.8474 98.2515   3
  13   0 -19-55.0836 120.521   3
  13   0 -17-9.15868 93.2008   3
  13   0 -15-342.311 231.542   3
  13   0 -13 612.360 263.919   3
  13   0 -11-55.7953 111.637   3
  13   0  -9 61.7828 159.317   3
  13   0  -7 75.0462 176.256   3
  13   0  -5-253.586 233.280   3
  13   0  -3-315.757 387.824   3
  13   0  -1 1202.38 509.702   3
  13   0   1 109.793 204.542   3
 -13   0  -1-9.09746 149.476   2
  13   0   3-491.729 306.226   3
 -13   0  -3-107.683 216.364   2
 -13   0  -5-237.867 237.618   2
 -13   0  -7-210.261 263.234   2
 -13   0  -9-369.918 322.098   2
 -13   0 -11-361.830 338.934   2
 -13   0 -13 225.043 300.254   2
  13  -1 -26 159.983 119.164   3
  13   1 -24-31.3579 155.551   3
  13  -1 -24-26.3012 129.029   3
  13   1 -22 3578.98 654.980   3
  13  -1 -22 4259.89 753.820   3
  13  -1 -20 323.030 179.248   3
  13   1 -20 252.204 152.206   3
  13   1 -18 2876.67 550.093   3
  13  -1 -18 3454.55 610.681   3
  13   1 -16 2610.90 465.070   3
  13  -1 -16 2792.45 529.317   3
  13   1 -14 514.472 208.739   3
  13  -1 -14 245.862 176.832   3
  13   1 -12-8.94311 123.481   3
  13  -1 -12-19.5012 105.400   3
  13  -1 -10 17948.7 1251.22   3
  13   1 -10 15547.1 1086.95   3
  13  -1  -8 2203.08 473.672   3
  13   1  -8 2185.79 417.710   3
  13  -1  -6 812.608 290.363   3
  13   1  -6 970.648 321.740   3
  13  -1  -4 2018.98 420.053   3
  13   1  -4 2502.19 486.050   3
 -13  -1   2 5162.95 611.214   2
  13   1  -2 4520.02 704.393   3
  13  -1  -2 3858.69 596.070   3
  13  -1   0 2156.34 547.046   3
  13   1   0 1863.23 491.349   3
 -13  -1   0 2178.30 471.155   2
 -13  -1  -2 15640.4 1287.77   2
  13  -1   2 15341.1 1363.71   3
  13  -1   4 982.182 391.158   3
 -13   1  -4 1081.36 413.968   2
 -13  -1  -4 686.534 316.421   2
 -13   1  -6 749.428 373.404   2
 -13  -1  -6 593.996 360.558   2
 -13   1  -8 346.449 282.914   2
 -13  -1  -8-187.024 246.462   2
 -13   1 -10-410.062 376.828   2
 -13  -1 -10 302.611 274.453   2
 -13   1 -12 726.524 405.796   2
 -13  -1 -12 320.664 271.232   2
 -13   1 -14 1306.94 582.889   2
 -13  -1 -14 2764.13 895.899   2
  13  -2 -25 603.835 340.599   3
  13  -2 -23-133.646 204.683   3
  13  -2 -21 2501.45 582.198   3
  13  -2 -19 156.437 111.633   3
  13   2 -19 444.709 208.874   3
  13   2 -17 790.893 269.265   3
  13  -2 -17 941.204 358.103   3
  13   2 -15 19913.0 1255.12   3
  13  -2 -15 20478.3 1468.57   3
  13   2 -13 275.738 203.409   3
  13  -2 -13 142.675 193.407   3
  13   2 -11 228.400 77.5450   3
  13  -2 -11 55.1232 216.785   3
  13  -2  -9 1344.54 291.792   3
  13   2  -9 1894.04 352.893   3
  13   2  -7 2607.83 447.218   3
  13  -2  -7 1838.43 411.862   3
  13  -2  -5 11741.1 1089.53   3
  13   2  -5 12740.7 1049.02   3
  13  -2  -3 11694.1 1129.15   3
 -13  -2   3 14015.7 906.896   2
  13   2  -3 13210.9 1124.02   3
  13   2  -1 999.852 309.197   3
 -13  -2   1 1242.90 323.068   2
  13  -2  -1 914.311 295.856   3
  13  -2   1 416.034 214.574   3
 -13  -2  -1 306.619 167.673   2
 -13  -2  -3 1023.58 369.492   2
  13  -2   3 823.481 316.334   3
 -13  -2  -5 78.6928 187.674   2
  13  -2   5 285.213 271.937   3
 -13  -2  -7 2735.63 663.189   2
  13  -2   7 1724.90 500.635   3
 -13  -2  -9 2026.98 628.758   2
 -13  -2 -11 320.065 200.214   2
 -13  -2 -13-74.7271 184.773   2
  13  -3 -24 763.376 368.117   3
  13  -3 -22 1629.52 449.606   3
  13  -3 -20 2255.07 579.875   3
  13  -3 -18-179.918 256.109   3
  13  -3 -16 2393.02 527.946   3
  13   3 -16 2075.04 394.303   3
  13   3 -14 3210.75 451.802   3
  13  -3 -14 3378.03 614.235   3
  13   3 -12 539.146 187.943   3
  13  -3 -12 336.685 193.436   3
  13   3 -10 10569.6 801.601   3
  13  -3 -10 10940.3 1081.62   3
  13  -3  -8 3237.51 582.201   3
  13   3  -8 3248.81 463.114   3
  13   3  -6 2591.18 451.222   3
  13  -3  -6 2274.26 489.845   3
  13  -3  -4-6.34490 170.575   3
 -13  -3   4 518.662 167.785   2
  13   3  -4 327.896 205.774   3
 -13  -3   2 290.230 151.787   2
  13   3  -2 322.367 139.725   3
  13  -3  -2 107.251 153.080   3
 -13  -3   0-35.4474 128.045   2
  13   3   0-35.7650 101.228   3
  13  -3   0 132.632 184.780   3
  13  -3   2 10135.3 1142.89   3
 -13  -3  -2 12177.5 1178.86   2
 -13   3  -4 62.7939 182.955   1
  13  -3   4 88.8896 162.477   3
 -13  -3  -4-43.5420 149.143   2
  13  -3   6 341.084 248.722   3
 -13  -3  -6-372.914 300.208   2
  13  -3   8 768.395 395.631   3
 -13  -3  -8 1589.14 521.711   2
 -13  -3 -10 47.1608 237.793   2
  13  -3  10 140.546 128.840   3
 -13  -3 -12-62.8482 222.318   2
  13  -3  12 99.1444 224.031   3
  13  -4 -23 882.712 379.091   3
  13  -4 -21 1986.82 550.275   3
  13  -4 -19 110.590 151.030   3
  13  -4 -17 6020.61 906.659   3
  13  -4 -15 6752.03 914.227   3
  13  -4 -13 85.1210 162.066   3
  13  -4 -11 2657.85 515.191   3
  13   4 -11 2629.12 352.992   3
  13   4  -9 2367.91 345.896   3
  13  -4  -9 2896.01 580.645   3
  13  -4  -7 131.196 114.379   3
  13   4  -7 445.415 171.064   3
  13  -4  -5 8301.02 958.072   3
  13   4  -5 8348.26 771.550   3
  13  -4  -3 19978.6 1495.82   3
  13   4  -3 23216.1 1387.74   3
  13   4  -1 276.789 105.277   3
  13  -4  -1 355.826 140.070   3
  13  -4   1 814.569 331.354   3
  13  -4   3 82.9745 152.593   3
  13  -4   5 58.2359 196.284   3
 -13   4  -5 317.017 256.095   1
  13  -4   7 8223.87 1161.18   3
  13  -4   9 1610.13 534.981   3
 -13  -4  -9 2632.48 751.620   2
  13  -4  11 237.831 259.780   3
 -13  -4 -11 461.841 356.490   2
 -13  -4 -13 132.874 170.836   2
  13  -5 -22 1104.55 420.707   3
  13  -5 -20 302.625 229.613   3
  13  -5 -18 403.055 220.172   3
  13  -5 -16-118.497 200.533   3
  13  -5 -14-47.6019 187.296   3
  13  -5 -12-43.4711 96.0014   3
  13  -5 -10 4133.98 697.945   3
  13  -5  -8 35.3503 188.487   3
  13  -5  -6 165.959 219.852   3
  13  -5  -4 276.949 202.002   3
  13   5  -4 458.525 188.673   3
  13   5  -2 710.824 207.496   3
  13  -5  -2 587.407 292.940   3
  13  -5   0 137.007 156.983   3
  13  -5   2 744.284 296.166   3
 -13   5  -4 386.261 251.203   1
  13  -5   4 149.088 164.885   3
  13  -5   6 94.2386 170.015   3
  13  -5   8 500.582 284.866   3
  13  -5  10 429.029 298.600   3
  13  -5  12 660.117 419.888   3
 -13  -5 -12 273.182 341.833   2
  13  -6 -19 248.645 227.186   3
  13  -6 -17-101.703 131.881   3
  13  -6 -15 493.207 306.882   3
  13  -6 -13 3128.28 632.408   3
  13  -6 -11 1533.61 449.583   3
  13  -6  -9 395.536 236.156   3
  13  -6  -7 767.446 333.062   3
  13  -6  -5-53.8227 115.158   3
  13  -6  -3-131.199 243.347   3
  13  -6  -1 1649.84 473.735   3
  13  -6   1 503.766 299.536   3
 -13   6  -3 158.700 184.874   1
  13  -6   3 441.979 304.025   3
 -13   6  -5 1630.18 536.315   1
  13  -6   5 920.006 380.904   3
  13  -6   7 1127.35 435.978   3
  13  -6   9 507.497 291.230   3
  13  -6  11-138.325 189.209   3
  13  -7 -18 453.572 241.196   3
  13  -7 -16-154.725 150.510   3
  13  -7 -14 694.818 355.127   3
  13  -7 -12-203.907 122.830   3
  13  -7 -10 2204.58 520.115   3
  13  -7  -8 957.271 365.510   3
  13  -7  -6 268.206 296.519   3
  13  -7  -4-17.8382 105.106   3
  13  -7  -2 85.6698 175.608   3
  13  -7   0 387.515 227.739   3
 -13   7  -2 1027.55 464.951   1
  13  -7   2 1061.13 414.905   3
 -13   7  -4-78.2666 173.901   1
  13  -7   4 415.827 258.026   3
  13  -7   6 136.667 97.7113   3
  13  -7   8 693.699 353.882   3
  13  -7  10 304.364 295.453   3
  13  -8 -15 1638.10 495.963   3
  13  -8 -13-59.0259 148.588   3
  13  -8 -11 267.622 236.148   3
  13  -8  -9 76.2957 104.068   3
  13  -8  -7 476.946 279.194   3
  13  -8  -5 1076.41 397.354   3
  13  -8  -3 1395.10 440.451   3
  13  -8  -1 88.9006 175.403   3
 -13   8   1 292.999 315.451   1
 -13   8  -1 1920.05 628.291   1
  13  -8   1 1111.09 408.335   3
 -13   8  -3 137.777 251.034   1
  13  -8   3-75.2007 141.416   3
 -13   8  -5 257.301 291.818   1
  13  -8   5-82.2644 182.416   3
  13  -9 -12 299.430 281.106   3
  13  -9 -10 3671.79 766.073   3
  13  -9  -8 468.515 291.457   3
  13  -9  -6 66.8277 156.364   3
  13  -9  -4 551.919 320.449   3
  13  -9  -2 579.138 350.858   3
 -13   9   2 528.973 367.708   1
 -13   9   0 326.317 312.478   1
  13  -9   0 286.845 254.573   3
 -13   9  -2 3011.48 819.318   1
  13 -10  -7 83.0868 117.113   3
  14   0 -26 1320.71 440.621   3
  14   0 -24 130.295 205.885   3
  14   0 -22 902.123 342.632   3
  14   0 -20 5158.77 786.593   3
  14   0 -18 314.686 239.385   3
  14   0 -16 372.878 152.432   3
  14   0 -14 17521.5 1273.35   3
  14   0 -12 99.5274 174.539   3
  14   0 -10 1155.82 315.632   3
  14   0  -8 25016.2 1567.21   3
  14   0  -6 1384.14 375.765   3
  14   0  -4-43.0600 296.872   3
  14   0  -2 13510.4 1241.45   3
  14   0   0 979.098 358.053   3
  14   0   2 347.084 153.104   3
 -14   0  -2 915.169 363.880   2
  14   0   4 4753.53 880.457   3
 -14   0  -4 4103.29 754.780   2
 -14   0  -6 19.8160 134.732   2
 -14   0  -8 161.746 223.513   2
 -14   0 -10-223.628 265.925   2
 -14   0 -12 734.079 494.498   2
  14  -1 -25 576.779 279.909   3
  14   1 -23 183.924 207.810   3
  14  -1 -23 207.307 249.631   3
  14  -1 -21 2650.77 582.829   3
  14   1 -21 2985.69 561.602   3
  14   1 -19 4246.31 686.966   3
  14  -1 -19 3701.22 648.408   3
  14   1 -17 93.8230 99.3339   3
  14  -1 -17 141.303 126.600   3
  14   1 -15 957.555 267.908   3
  14  -1 -15 1221.99 367.738   3
  14   1 -13 17675.7 1185.44   3
  14  -1 -13 19195.3 1357.20   3
  14  -1 -11 333.092 149.169   3
  14   1 -11 82.6609 68.2588   3
  14  -1  -9 7752.53 880.846   3
  14   1  -9 7972.77 824.745   3
  14  -1  -7 7415.27 900.544   3
  14   1  -7 7963.62 840.391   3
  14  -1  -5 354.147 259.293   3
  14   1  -5 92.2423 99.1414   3
  14   1  -3 4189.63 655.665   3
  14  -1  -3 3357.53 587.248   3
 -14  -1   1 21507.3 1409.45   2
  14  -1  -1 22107.3 1634.89   3
  14   1  -1 23634.1 1678.68   3
  14  -1   1 316.661 309.871   3
  14   1   1 497.422 292.707   3
 -14  -1  -1 454.809 304.392   2
  14  -1   3-297.447 291.324   3
 -14  -1  -3 308.962 269.277   2
  14  -1   5 2558.45 664.951   3
 -14  -1  -5 3063.79 695.021   2
 -14   1  -7 765.655 348.908   2
 -14  -1  -7 503.599 330.632   2
 -14   1  -9 1043.92 462.018   2
 -14  -1  -9 750.009 348.814   2
 -14   1 -11 682.801 398.278   2
 -14  -1 -11 382.241 291.850   2
 -14   1 -13 517.162 513.231   2
 -14  -1 -13 737.250 516.209   2
  14  -2 -24-30.7905 148.731   3
  14  -2 -22 95.1189 154.685   3
  14  -2 -20 1854.63 472.321   3
  14   2 -18 855.639 276.070   3
  14  -2 -18 648.661 230.289   3
  14   2 -16 297.707 215.760   3
  14  -2 -16-77.5678 231.342   3
  14  -2 -14 2882.68 581.367   3
  14   2 -14 2835.04 470.809   3
  14   2 -12-243.069 185.633   3
  14  -2 -12 60.6327 172.984   3
  14  -2 -10-213.704 269.779   3
  14   2 -10 22.6961 132.900   3
  14  -2  -8 1668.60 425.621   3
  14   2  -8 2009.23 406.088   3
  14  -2  -6 5632.27 804.045   3
  14   2  -6 5994.46 755.250   3
  14  -2  -4 618.143 233.569   3
  14   2  -4 857.060 314.824   3
  14   2  -2 2082.20 484.267   3
 -14  -2   2 1842.75 379.647   2
  14  -2  -2 1560.41 377.193   3
  14   2   0 2365.41 532.501   3
 -14  -2   0 2292.63 473.354   2
  14  -2   0 1987.40 491.319   3
  14  -2   2 495.478 277.078   3
 -14  -2  -2 644.543 296.308   2
  14  -2   4-14.2547 190.524   3
 -14  -2  -4 162.039 212.765   2
  14  -2   6 1640.76 521.295   3
 -14  -2  -6 1880.02 538.763   2
  14  -2   8 157.429 256.300   3
 -14  -2  -8-122.651 229.821   2
  14  -2  10 726.271 400.204   3
 -14  -2 -10 26.6085 248.834   2
 -14  -2 -12 236.221 222.524   2
  14  -3 -23-337.327 239.546   3
  14  -3 -21 276.531 220.258   3
  14  -3 -19-6.22163 172.675   3
  14  -3 -17-87.0333 224.454   3
  14   3 -15 1131.44 304.409   3
  14  -3 -15 841.138 346.356   3
  14   3 -13 1062.02 277.121   3
  14  -3 -13 1119.61 313.824   3
  14   3 -11 167.214 145.646   3
  14  -3 -11 223.890 213.901   3
  14  -3  -9 1917.41 452.877   3
  14   3  -9 1157.56 269.724   3
  14  -3  -7 264.230 244.050   3
  14   3  -7 358.414 170.298   3
  14  -3  -5 1340.85 419.931   3
  14   3  -5 730.500 174.090   3
  14   3  -3 877.491 254.797   3
 -14  -3   3 904.368 240.482   2
  14  -3  -3 973.115 337.057   3
  14   3  -1 1132.71 371.148   3
  14  -3  -1 692.744 275.943   3
 -14  -3   1 1065.92 308.003   2
 -14  -3  -1 321.511 251.259   2
  14  -3   1 406.436 254.765   3
  14  -3   3 349.541 245.816   3
 -14  -3  -3 826.419 304.478   2
  14  -3   5 310.048 339.269   3
 -14  -3  -5 149.157 152.386   2
  14  -3   7 696.113 441.188   3
 -14  -3  -7 784.032 394.829   2
 -14  -3  -9 170.729 225.012   2
  14  -3   9 592.823 382.088   3
 -14  -3 -11 300.331 264.952   2
  14  -3  11 77.8774 168.202   3
  14  -4 -22 168.058 211.685   3
  14  -4 -20 2465.07 592.444   3
  14  -4 -18 230.262 184.468   3
  14  -4 -16 76.2421 175.226   3
  14  -4 -14 8715.80 1060.01   3
  14  -4 -12 85.1853 195.537   3
  14   4 -10 404.507 171.909   3
  14  -4 -10 257.903 212.369   3
  14  -4  -8 6144.39 818.675   3
  14   4  -8 6013.36 606.935   3
  14  -4  -6 997.618 327.663   3
  14   4  -6 1251.58 328.825   3
  14  -4  -4 240.886 287.600   3
  14   4  -4 188.006 186.376   3
  14  -4  -2 3421.18 658.025   3
  14   4  -2 3256.83 554.346   3
  14   4   0 1476.85 386.230   3
 -14  -4   0 1369.60 380.352   2
  14  -4   0 806.608 281.129   3
 -14  -4  -2 203.271 245.209   2
  14  -4   2 557.713 256.087   3
 -14  -4  -4 236.111 210.980   2
  14  -4   4 123.965 135.379   3
  14  -4   6 2192.35 646.080   3
 -14  -4  -6 2069.38 604.794   2
  14  -4   8 296.513 209.379   3
 -14  -4  -8 596.276 444.773   2
  14  -4  10 155.637 196.162   3
 -14  -4 -10 522.574 422.526   2
 -14  -4 -12 656.843 441.933   2
  14  -5 -21 1423.95 457.414   3
  14  -5 -19 1868.40 511.903   3
  14  -5 -17 6.63887 217.138   3
  14  -5 -15 7368.04 985.524   3
  14  -5 -13 3818.66 678.866   3
  14  -5 -11 4595.49 729.855   3
  14  -5  -9 6257.44 892.988   3
  14  -5  -7 3265.38 630.246   3
  14  -5  -5 359.400 264.325   3
  14  -5  -3 6900.55 941.692   3
  14   5  -3 6422.49 701.438   3
  14   5  -1 1035.00 304.083   3
  14  -5  -1 1228.82 400.374   3
  14  -5   1 714.950 356.775   3
 -14   5  -3 312.377 273.595   1
  14  -5   3-393.323 264.586   3
  14  -5   5 1296.98 469.150   3
  14  -5   7 381.743 269.253   3
 -14  -5  -9 725.156 461.065   2
  14  -5   9 767.463 381.935   3
 -14  -5 -11 579.800 467.354   2
  14  -6 -18 70.2294 114.963   3
  14  -6 -16-170.697 182.206   3
  14  -6 -14 2686.52 573.876   3
  14  -6 -12 36.6232 108.643   3
  14  -6 -10-212.575 238.073   3
  14  -6  -8 4898.10 808.960   3
  14  -6  -6 2211.79 525.698   3
  14  -6  -4 386.551 223.232   3
  14  -6  -2 2001.95 529.033   3
  14  -6   0 173.734 189.362   3
 -14   6  -2 1008.24 447.429   1
  14  -6   2 608.458 293.244   3
 -14   6  -4 2180.34 616.836   1
  14  -6   4 1667.18 529.781   3
  14  -6   6 423.626 312.382   3
  14  -6   8 342.763 281.278   3
  14  -7 -17 218.557 179.513   3
  14  -7 -15 365.641 275.165   3
  14  -7 -13 2817.73 648.363   3
  14  -7 -11 1043.37 392.859   3
  14  -7  -9 415.911 262.231   3
  14  -7  -7 2224.18 575.206   3
  14  -7  -5 1308.29 444.373   3
  14  -7  -3 371.437 256.982   3
  14  -7  -1 2471.01 585.767   3
 -14   7  -1 873.869 420.921   1
  14  -7   1 478.614 310.356   3
 -14   7  -3-94.9141 210.660   1
  14  -7   3 5.62871 126.727   3
  14  -7   5 244.742 262.477   3
  14  -7   7-254.726 230.761   3
  14  -8 -14 76.4068 243.484   3
  14  -8 -12 134.095 181.930   3
  14  -8 -10 599.975 336.403   3
  14  -8  -8 277.860 215.771   3
  14  -8  -6-69.1945 143.044   3
  14  -8  -4 135.120 138.972   3
  14  -8  -2 769.372 325.673   3
 -14   8   0 148.014 262.033   1
  14  -8   0-75.8966 86.7800   3
  14  -8   2 85.6144 190.412   3
 -14   8  -2 481.724 346.386   1
  14  -8   4 382.831 266.077   3
 -14   8  -4 90.7801 233.288   1
  14  -9 -11 1102.95 441.544   3
  14  -9  -9 137.456 239.276   3
  14  -9  -7 382.186 272.538   3
  14  -9  -5 16.4382 126.386   3
  14  -9  -3 196.414 185.161   3
  14  -9  -1 287.169 253.417   3
  15   0 -25-604.930 295.846   3
  15   0 -23 33.4688 97.4000   3
  15   0 -21-241.987 235.875   3
  15   0 -19-268.062 249.852   3
  15   0 -17-77.9725 168.889   3
  15   0 -15-66.1538 160.439   3
  15   0 -13 245.089 202.363   3
  15   0 -11-188.794 138.362   3
  15   0  -9 88.3952 151.771   3
  15   0  -7 47.8939 91.3257   3
  15   0  -5 287.009 241.937   3
  15   0  -3 169.233 128.441   3
  15   0  -1-182.048 238.456   3
  15   0   1-71.2322 151.586   3
  15   0   3-39.6406 118.421   3
 -15   0  -3 99.5965 253.554   2
  15   0   5-288.203 297.084   3
 -15   0  -5 8.84638 151.232   2
 -15   0  -7-475.723 350.773   2
 -15   0  -9-396.538 404.358   2
 -15   0 -11 166.742 243.470   2
  15  -1 -24 2215.90 567.200   3
  15  -1 -22 750.844 332.436   3
  15   1 -22 408.455 185.456   3
  15   1 -20 107.729 121.685   3
  15  -1 -20-121.881 201.247   3
  15   1 -18 204.220 103.788   3
  15  -1 -18 242.392 139.145   3
  15   1 -16 160.673 82.7745   3
  15  -1 -16 495.295 242.580   3
  15   1 -14 5437.58 693.789   3
  15  -1 -14 5118.05 725.629   3
  15   1 -12 3054.75 528.243   3
  15  -1 -12 3569.36 632.280   3
  15  -1 -10-173.106 120.936   3
  15   1 -10 183.801 155.968   3
  15  -1  -8 597.134 279.812   3
  15   1  -8 431.442 169.912   3
  15  -1  -6 804.816 294.453   3
  15   1  -6 948.575 341.427   3
  15  -1  -4 1404.77 401.332   3
  15   1  -4 884.545 266.191   3
  15  -1  -2 1768.99 458.872   3
  15   1  -2 2549.62 580.418   3
 -15  -1   0 3903.85 638.019   2
  15  -1   0 3879.44 760.383   3
  15   1   0 4120.22 726.587   3
  15  -1   2 127.784 252.210   3
  15   1   2-84.5769 210.941   3
 -15  -1  -2 125.312 210.780   2
  15  -1   4 439.061 260.729   3
  15   1   4 416.452 138.619   3
  15  -1   6 162.557 171.993   3
 -15  -1  -6 62.6802 127.923   2
  15  -1   8 283.504 250.773   3
 -15   1  -8 338.825 295.276   2
 -15  -1  -8 192.663 193.930   2
 -15   1 -10-209.794 201.408   2
 -15  -1 -10 199.347 200.894   2
 -15   1 -12 900.070 564.279   2
 -15  -1 -12-268.257 365.913   2
  15  -2 -23 400.607 250.222   3
  15  -2 -21 938.325 391.929   3
  15   2 -19 2030.38 443.410   3
  15  -2 -19 2285.89 533.261   3
  15  -2 -17 3079.48 609.096   3
  15   2 -17 3523.25 562.338   3
  15   2 -15 1189.30 346.421   3
  15  -2 -15 1259.30 394.010   3
  15   2 -13 6459.62 693.947   3
  15  -2 -13 7416.05 909.798   3
  15  -2 -11 1057.32 255.327   3
  15   2 -11 816.858 208.109   3
  15  -2  -9 611.031 188.475   3
  15   2  -9 1085.21 277.002   3
  15  -2  -7 11015.4 1151.19   3
  15   2  -7 10305.2 962.028   3
  15  -2  -5 1010.50 387.225   3
  15   2  -5 1417.60 403.436   3
  15  -2  -3-102.565 155.560   3
  15   2  -3 211.019 199.923   3
 -15  -2   1 5975.63 762.885   2
  15  -2  -1 4943.60 832.340   3
  15   2  -1 5749.45 846.567   3
 -15  -2  -1 4612.84 735.352   2
  15  -2   1 4702.43 818.985   3
  15   2   1 4306.60 777.392   3
  15  -2   3 647.830 350.258   3
 -15  -2  -3 1023.56 397.192   2
  15  -2   5 480.766 279.806   3
 -15  -2  -5 255.211 215.727   2
  15  -2   7 876.643 421.379   3
 -15  -2  -7 457.677 262.938   2
  15  -2   9 311.552 323.511   3
 -15  -2  -9 415.482 338.985   2
 -15  -2 -11 295.228 350.848   2
  15  -3 -22 310.137 211.173   3
  15  -3 -20 4668.12 800.572   3
  15  -3 -18 48.7377 178.241   3
  15  -3 -16 935.782 334.427   3
  15   3 -14 24.8406 92.9813   3
  15  -3 -14-9.13709 136.975   3
  15   3 -12 4782.80 562.602   3
  15  -3 -12 6256.52 884.586   3
  15  -3 -10 428.695 246.038   3
  15   3 -10-16.7968 99.2870   3
  15  -3  -8 5014.41 767.084   3
  15   3  -8 5199.54 634.926   3
  15  -3  -6 9104.57 1061.88   3
  15   3  -6 10055.1 956.952   3
  15  -3  -4 200.689 141.612   3
  15   3  -4 300.454 237.260   3
  15   3  -2 1498.93 448.354   3
  15  -3  -2 726.494 266.146   3
  15   3   0 3026.15 623.478   3
 -15  -3   0 3815.87 636.525   2
  15  -3   0 3199.15 676.304   3
  15   3   2 577.217 299.867   3
  15  -3   2 524.471 281.092   3
 -15  -3  -2 433.672 236.510   2
 -15  -3  -4 1548.39 473.133   2
  15  -3   4 1500.98 514.512   3
 -15  -3  -6 1956.45 556.066   2
  15  -3   6 1826.69 583.188   3
 -15  -3  -8 1114.98 501.183   2
  15  -3   8 1196.11 493.626   3
  15  -3  10 113.512 294.988   3
 -15  -3 -10 1162.17 564.490   2
  15  -4 -21 349.750 213.706   3
  15  -4 -19 3767.80 745.369   3
  15  -4 -17 3028.09 631.609   3
  15  -4 -15 719.327 345.361   3
  15  -4 -13 1244.68 367.000   3
  15  -4 -11 1849.38 492.449   3
  15  -4  -9 409.674 292.690   3
  15   4  -9-25.9288 111.934   3
  15  -4  -7 6968.64 923.464   3
  15   4  -7 6186.52 657.822   3
  15  -4  -5 4426.42 767.391   3
  15   4  -5 4774.95 640.209   3
  15  -4  -3 644.219 290.958   3
  15   4  -3 903.307 287.952   3
  15  -4  -1 4303.40 770.755   3
  15   4  -1 4873.75 738.627   3
  15   4   1-136.591 183.184   3
  15  -4   1 22.0200 139.951   3
 -15  -4  -3 230.286 197.031   2
  15  -4   3 139.120 172.457   3
 -15  -4  -5 2102.53 599.821   2
  15  -4   5 1461.59 481.916   3
  15  -4   7 561.799 373.418   3
 -15  -4  -7 1358.50 537.225   2
  15  -4   9 917.399 482.207   3
 -15  -4  -9 988.386 493.503   2
 -15  -4 -11 673.684 511.449   2
  15  -5 -20 266.006 176.020   3
  15  -5 -18 374.911 239.690   3
  15  -5 -16 313.319 305.217   3
  15  -5 -14 275.623 218.017   3
  15  -5 -12 760.733 312.548   3
  15  -5 -10 66.0279 179.957   3
  15  -5  -8 294.427 245.839   3
  15  -5  -6 644.339 286.607   3
  15  -5  -4 538.438 286.007   3
  15   5  -2-76.6805 116.379   3
  15  -5  -2-82.5075 135.751   3
  15   5   0 224.884 153.399   3
  15  -5   0 457.601 290.050   3
  15  -5   2-101.743 155.047   3
  15  -5   4-107.203 191.709   3
  15  -5   6 423.467 334.012   3
 -15  -5  -8-63.7092 204.748   2
  15  -5   8 290.720 287.905   3
 -15  -5 -10 14.5082 149.840   2
  15  -6 -17-292.398 319.011   3
  15  -6 -15-151.822 208.950   3
  15  -6 -13 403.789 202.492   3
  15  -6 -11-166.722 222.027   3
  15  -6  -9 2261.33 588.675   3
  15  -6  -7 1358.45 438.432   3
  15  -6  -5 809.910 344.846   3
  15  -6  -3 318.633 195.992   3
  15  -6  -1 536.318 283.221   3
  15  -6   1 465.694 281.577   3
  15  -6   3 518.667 302.919   3
 -15   6  -3 436.660 331.874   1
  15  -6   5 613.061 346.034   3
  15  -6   7 108.016 199.582   3
  15  -7 -16-203.341 236.742   3
  15  -7 -14 325.486 188.133   3
  15  -7 -12 1612.12 476.687   3
  15  -7 -10 270.860 239.875   3
  15  -7  -8 478.388 314.601   3
  15  -7  -6 3249.38 681.700   3
  15  -7  -4 107.968 144.591   3
  15  -7  -2 420.338 260.370   3
  15  -7   0 133.288 163.928   3
 -15   7   0 593.580 386.422   1
 -15   7  -2 385.713 288.169   1
  15  -7   2 190.534 171.580   3
  15  -7   4 228.295 213.076   3
  15  -8 -13 1374.54 474.432   3
  15  -8 -11 333.744 233.437   3
  15  -8  -9 86.3091 109.858   3
  15  -8  -7 170.070 214.186   3
  15  -8  -5 549.599 287.373   3
  15  -8  -3 239.343 190.166   3
 -15   8   1 1877.78 665.288   1
  15  -8  -1 966.391 411.102   3
 -15   8  -1-67.5039 173.446   1
  15  -8   1 291.053 275.065   3
 -15   8  -3-196.150 236.832   1
  15  -8   3-472.380 287.619   3
  15  -9  -6 54.0647 90.1927   3
  15  -9  -4 22.5013 95.5996   3
  15  -9  -2 391.282 303.994   3
  16   0 -24 1100.81 405.736   3
  16   0 -22 1755.62 452.597   3
  16   0 -20 127.392 102.736   3
  16   0 -18 5898.55 814.784   3
  16   0 -16 1320.14 378.807   3
  16   0 -14 93.4822 167.558   3
  16   0 -12 15125.2 1276.72   3
  16   0 -10 4388.21 683.584   3
  16   0  -8 812.576 295.789   3
  16   0  -6 3153.41 605.393   3
  16   0  -4-114.038 227.641   3
  16   0  -2 775.192 354.182   3
  16   0   0 22966.3 1817.08   3
  16   0   2 94.3614 153.443   3
  16   0   4 1191.37 386.323   3
 -16   0  -4 1050.40 411.487   2
  16   0   6 898.843 387.024   3
 -16   0  -6 820.700 400.839   2
  16   0   8-239.066 288.148   3
 -16   0  -8-485.669 314.776   2
 -16   0 -10-83.0272 290.514   2
  16  -1 -25 364.927 288.348   3
  16  -1 -23-37.1127 78.2189   3
  16   1 -21 93.0813 142.505   3
  16  -1 -21 190.763 184.429   3
  16   1 -19 1255.42 335.161   3
  16  -1 -19 713.373 294.259   3
  16   1 -17 2228.23 468.432   3
  16  -1 -17 2066.03 456.533   3
  16   1 -15 3230.24 563.450   3
  16  -1 -15 2978.30 585.795   3
  16   1 -13 867.844 311.886   3
  16  -1 -13 1181.41 408.957   3
  16  -1 -11 1434.56 395.785   3
  16   1 -11 1785.59 422.750   3
  16  -1  -9-47.9147 112.976   3
  16   1  -9-30.0983 130.552   3
  16  -1  -7 3549.94 659.265   3
  16   1  -7 3611.48 607.016   3
  16  -1  -5 5886.73 879.111   3
  16   1  -5 5607.01 802.630   3
  16  -1  -3 953.305 327.155   3
  16   1  -3 1372.61 418.625   3
  16   1  -1 656.606 346.746   3
  16  -1  -1 208.814 301.216   3
 -16  -1  -1 7417.47 977.308   2
  16  -1   1 6694.77 1019.72   3
  16   1   1 6151.41 978.907   3
  16  -1   3-72.2770 140.619   3
  16   1   3-263.991 334.627   3
 -16  -1  -3 222.830 215.583   2
  16  -1   5 1787.80 550.032   3
  16   1   5 1699.52 563.855   3
 -16  -1  -5 1743.65 542.595   2
  16  -1   7 310.243 304.763   3
 -16  -1  -7 579.883 346.863   2
  16  -1   9 235.471 187.504   3
 -16  -1  -9-322.872 341.340   2
 -16  -1 -11 283.368 407.097   2
  16  -2 -24 234.034 246.104   3
  16  -2 -22 207.733 193.904   3
  16  -2 -20 476.194 261.445   3
  16   2 -18-93.6585 175.100   3
  16  -2 -18-17.4566 153.516   3
  16   2 -16 175.887 123.206   3
  16  -2 -16-177.509 207.460   3
  16   2 -14 232.826 169.608   3
  16  -2 -14 369.375 247.706   3
  16   2 -12-6.39996 111.982   3
  16  -2 -12-159.992 202.034   3
  16  -2 -10-412.903 270.860   3
  16   2 -10-146.480 163.031   3
  16  -2  -8 1738.93 477.032   3
  16   2  -8 1572.75 382.834   3
  16  -2  -6 1800.39 487.240   3
  16   2  -6 1605.00 435.480   3
  16  -2  -4 64.5360 181.912   3
  16   2  -4-52.4487 129.805   3
  16   2  -2 35.3069 186.914   3
  16  -2  -2-191.227 207.497   3
  16   2   0 207.672 250.231   3
 -16  -2   0 368.583 244.883   2
  16  -2   0-49.2374 214.005   3
  16   2   2 47.2005 114.187   3
 -16  -2  -2 436.591 251.792   2
  16  -2   2 216.452 232.607   3
  16   2   4-332.351 331.720   3
 -16  -2  -4 52.9288 127.386   2
  16  -2   6 339.369 351.911   3
 -16  -2  -6 345.700 272.004   2
  16  -2   8-68.6645 130.457   3
 -16  -2  -8-370.169 366.417   2
 -16  -2 -10-35.8737 152.286   2
  16  -3 -23 433.232 286.201   3
  16  -3 -21 368.504 286.343   3
  16  -3 -19 258.281 276.952   3
  16  -3 -17 216.219 184.387   3
  16  -3 -15 37.8638 139.614   3
  16   3 -13 692.054 230.144   3
  16  -3 -13 686.322 291.641   3
  16  -3 -11-7.41588 235.761   3
  16   3 -11-65.6236 102.121   3
  16  -3  -9 175.542 237.826   3
  16   3  -9 112.597 67.2410   3
  16  -3  -7 1429.96 426.942   3
  16   3  -7 1918.71 416.323   3
  16  -3  -5 93.2124 136.092   3
  16   3  -5 290.926 227.890   3
  16  -3  -3-402.899 310.346   3
  16   3  -3-82.8970 146.656   3
  16   3  -1-158.071 183.212   3
  16  -3  -1-259.127 256.746   3
  16   3   1 520.805 318.962   3
  16  -3   1 527.919 325.168   3
  16   3   3 289.668 228.586   3
 -16  -3  -3 433.465 254.107   2
  16  -3   3 43.1538 139.316   3
  16  -3   5 283.149 307.229   3
 -16  -3  -5 610.818 379.986   2
  16  -3   7 111.330 259.415   3
 -16  -3  -7 294.793 288.808   2
 -16  -3  -9-64.1584 159.898   2
  16  -4 -20 533.342 322.851   3
  16  -4 -18 371.131 245.300   3
  16  -4 -16 97.4798 138.690   3
  16  -4 -14-49.0769 170.796   3
  16  -4 -12 612.855 209.379   3
  16  -4 -10 115.650 119.421   3
  16  -4  -8 191.667 244.051   3
  16   4  -8 81.0265 112.386   3
  16   4  -6 2072.12 430.986   3
  16  -4  -6 1944.05 571.956   3
  16  -4  -4 82.0173 124.273   3
  16   4  -4 250.961 213.684   3
  16   4  -2-143.563 132.183   3
  16  -4  -2 14.2083 121.051   3
  16   4   0 197.981 165.745   3
  16  -4   0 11.9918 190.214   3
  16   4   2 151.745 151.743   3
  16  -4   2-345.899 279.064   3
  16  -4   4 40.4684 104.234   3
  16  -4   6 851.100 433.351   3
  16  -4   8 386.256 314.510   3
  16  -5 -19 544.413 358.091   3
  16  -5 -17 2542.24 583.428   3
  16  -5 -15 1.52556 182.064   3
  16  -5 -13 812.137 335.920   3
  16  -5 -11 2253.69 550.232   3
  16  -5  -9 1447.17 463.692   3
  16  -5  -7 3045.79 635.659   3
  16  -5  -5 2348.20 576.987   3
  16  -5  -3-64.3112 95.4327   3
  16   5  -1 186.092 158.382   3
  16  -5  -1-197.690 185.348   3
  16   5   1 2021.61 523.009   3
  16  -5   1 1280.92 465.725   3
  16  -5   3-110.310 123.866   3
  16  -5   5 824.842 380.290   3
  16  -6 -16-244.945 227.817   3
  16  -6 -14 135.762 146.865   3
  16  -6 -12 958.271 383.369   3
  16  -6 -10 1311.23 448.787   3
  16  -6  -8 745.887 391.621   3
  16  -6  -6 1793.28 525.970   3
  16  -6  -4 709.925 333.250   3
  16  -6  -2 74.7232 174.228   3
  16  -6   0 2096.17 555.137   3
  16  -6   2 154.467 146.678   3
  16  -6   4 483.073 294.435   3
  16  -7 -15 329.473 232.349   3
  16  -7 -13 599.166 347.609   3
  16  -7 -11 61.1549 176.467   3
  16  -7  -9-58.0781 144.066   3
  16  -7  -7 461.527 265.786   3
  16  -7  -5 155.971 194.999   3
  16  -7  -3 42.4582 115.830   3
  16  -7  -1 66.1501 171.901   3
  16  -7   1 417.883 233.481   3
 -16   7  -1 387.089 361.604   1
  16  -7   3-23.8484 96.3261   3
  16  -8 -10 235.760 271.010   3
  16  -8  -8-68.0591 181.185   3
  16  -8  -6 86.9103 176.654   3
  16  -8  -4 65.4164 116.172   3
  16  -8  -2-61.6801 148.960   3
 -16   8   0 462.213 401.126   1
  17   0 -23-24.4232 148.682   3
  17   0 -21-103.164 150.860   3
  17   0 -19 40.1261 146.621   3
  17   0 -17 119.029 125.870   3
  17   0 -15 91.7560 139.608   3
  17   0 -13 259.611 212.468   3
  17   0 -11 189.303 183.440   3
  17   0  -9-165.869 147.716   3
  17   0  -7 147.272 221.370   3
  17   0  -5-111.653 156.160   3
  17   0  -3-456.013 395.838   3
  17   0  -1 560.392 386.491   3
  17   0   1 577.688 384.668   3
  17   0   3-4.64973 208.051   3
  17   0   5 97.7079 147.720   3
  17   0   7-126.289 187.263   3
 -17   0  -7-146.210 295.021   2
 -17   0  -9 213.714 279.879   2
  17  -1 -24-9.05155 129.942   3
  17  -1 -22 668.404 307.580   3
  17   1 -20 234.171 175.344   3
  17  -1 -20 174.267 177.530   3
  17   1 -18 937.185 305.520   3
  17  -1 -18 557.225 250.618   3
  17   1 -16 398.224 185.995   3
  17  -1 -16 463.586 191.816   3
  17   1 -14 408.470 228.388   3
  17  -1 -14 471.562 260.053   3
  17  -1 -12 618.844 281.588   3
  17   1 -12 294.919 208.083   3
  17  -1 -10 2768.50 614.513   3
  17   1 -10 2456.33 520.656   3
  17  -1  -8 119.171 172.333   3
  17   1  -8 74.7134 95.8753   3
  17  -1  -6 910.344 398.740   3
  17   1  -6 522.640 267.100   3
  17  -1  -4 1525.28 523.325   3
  17   1  -4 613.749 249.243   3
  17  -1  -2 491.563 277.040   3
  17   1  -2 382.310 257.455   3
  17   1   0 737.056 357.699   3
  17  -1   0 793.295 422.276   3
  17  -1   2 1569.38 542.885   3
  17   1   2 1457.19 499.943   3
 -17  -1  -2 1656.62 514.390   2
  17  -1   4-83.2160 171.404   3
  17   1   4-279.315 267.113   3
 -17  -1  -4 253.260 255.288   2
  17  -1   6-255.177 158.967   3
  17   1   6 352.553 311.285   3
 -17  -1  -6 622.115 414.648   2
  17  -1   8 159.754 124.682   3
 -17  -1  -8 16.9846 128.158   2
 -17  -1 -10 286.251 279.129   2
  17  -2 -23 18.9093 100.782   3
  17  -2 -21 372.691 261.242   3
  17  -2 -19-42.1825 99.5197   3
  17   2 -17 53.5056 81.7054   3
  17  -2 -17 116.638 90.7311   3
  17   2 -15 6930.22 796.084   3
  17  -2 -15 5984.76 874.807   3
  17   2 -13 49.5712 122.010   3
  17  -2 -13 851.225 361.493   3
  17  -2 -11 122.624 126.426   3
  17   2 -11 20.6106 132.697   3
  17  -2  -9-228.004 228.970   3
  17   2  -9 98.1127 142.490   3
  17  -2  -7 157.779 224.847   3
  17   2  -7 438.318 263.941   3
  17  -2  -5 1640.05 489.860   3
  17   2  -5 1206.60 377.045   3
  17  -2  -3 2042.98 541.352   3
  17   2  -3 2360.43 556.971   3
  17   2  -1 997.990 386.035   3
  17  -2  -1 1344.67 492.792   3
  17   2   1 287.487 283.024   3
  17  -2   1 212.281 258.826   3
  17   2   3 208.218 138.730   3
  17  -2   3 393.776 304.848   3
  17  -2   5-191.793 217.752   3
  17   2   5-495.225 302.084   3
 -17  -2  -5 112.735 155.992   2
  17  -2   7 381.470 318.967   3
 -17  -2  -7-5.91961 133.796   2
 -17  -2  -9 423.466 462.725   2
  17  -3 -22 1433.68 490.436   3
  17  -3 -20 1889.37 547.011   3
  17  -3 -18-393.055 252.236   3
  17  -3 -16 294.713 218.870   3
  17  -3 -14 338.330 224.193   3
  17   3 -12 326.452 179.348   3
  17  -3 -12 271.676 175.939   3
  17  -3 -10 2937.25 606.539   3
  17   3 -10 2032.69 409.846   3
  17   3  -8 2314.12 470.574   3
  17  -3  -8 2494.42 586.706   3
  17  -3  -6 201.557 193.953   3
  17   3  -6 168.267 152.395   3
  17  -3  -4 200.094 227.822   3
  17   3  -4 182.651 189.876   3
  17  -3  -2 0.12422 163.254   3
  17   3  -2 251.152 146.013   3
  17   3   0 169.757 205.870   3
  17  -3   0 89.7412 107.202   3
  17   3   2 2097.05 587.519   3
  17  -3   2 1362.05 490.729   3
  17   3   4-29.7654 136.015   3
  17  -3   4 603.955 352.869   3
  17  -3   6 419.236 339.640   3
  17  -4 -19 195.789 271.968   3
  17  -4 -17 1762.14 508.457   3
  17  -4 -15 1515.85 448.339   3
  17  -4 -13-128.754 122.628   3
  17  -4 -11 263.217 154.059   3
  17  -4  -9 230.560 168.013   3
  17  -4  -7 301.525 235.600   3
  17   4  -7 163.301 128.219   3
  17  -4  -5 1898.79 540.935   3
  17   4  -5 2167.09 460.780   3
  17  -4  -3 3552.07 729.822   3
  17   4  -3 3897.93 654.510   3
  17   4  -1 40.2900 117.695   3
  17  -4  -1 224.488 170.652   3
  17   4   1-92.7693 105.820   3
  17  -4   1 4.55845 111.969   3
  17   4   3 290.672 273.311   3
  17  -4   3-354.404 356.302   3
  17  -4   5 4.96151 206.965   3
  17  -5 -18 97.9186 199.528   3
  17  -5 -16-55.8797 167.880   3
  17  -5 -14-6.17958 224.525   3
  17  -5 -12 155.165 186.582   3
  17  -5 -10 668.704 336.398   3
  17  -5  -8 95.8208 117.671   3
  17  -5  -6 219.504 174.183   3
  17  -5  -4-31.7025 147.134   3
  17  -5  -2 195.259 202.603   3
  17   5   0 319.848 220.567   3
  17  -5   0 439.495 291.348   3
  17   5   2 32.5945 123.830   3
  17  -5   2 468.401 321.744   3
  17   5   4 137.645 209.542   3
  17  -5   4 182.429 249.257   3
  17  -6 -15 64.0662 156.079   3
  17  -6 -13 613.468 294.116   3
  17  -6 -11 620.645 302.257   3
  17  -6  -9 580.676 356.822   3
  17  -6  -7 366.243 337.716   3
  17  -6  -5 288.132 237.340   3
  17  -6  -3-198.240 254.791   3
  17  -6  -1 312.229 262.973   3
  17  -6   1 141.108 169.789   3
  17  -7 -12 224.979 244.243   3
  17  -7 -10 133.991 104.809   3
  17  -7  -8 689.699 356.369   3
  17  -7  -6 290.940 228.611   3
  17  -7  -4 351.936 303.932   3
  17  -7  -2 34.0393 126.787   3
  17  -7   0 15.3179 122.299   3
 -17   7   0 345.722 324.836   1
  18   0 -22 119.339 146.110   3
  18   0 -20 2090.50 520.100   3
  18   0 -18 52.8216 101.240   3
  18   0 -16-114.668 135.145   3
  18   0 -14 4954.27 781.617   3
  18   0 -12 167.121 195.535   3
  18   0 -10 171.968 197.730   3
  18   0  -8 4365.89 762.072   3
  18   0  -6-47.1843 192.570   3
  18   0  -4 171.178 142.464   3
  18   0  -2 4329.06 808.474   3
  18   0   0 277.525 305.743   3
  18   0   2 63.5070 182.166   3
  18   0   4 409.626 250.383   3
  18   0   6-39.4474 141.007   3
  18  -1 -23 290.572 219.770   3
  18  -1 -21 348.336 234.355   3
  18   1 -19 392.239 223.134   3
  18  -1 -19 362.682 226.521   3
  18   1 -17 173.426 148.256   3
  18  -1 -17-79.8819 169.564   3
  18   1 -15 509.936 208.276   3
  18  -1 -15 918.488 343.580   3
  18   1 -13 7007.41 889.232   3
  18  -1 -13 8263.12 1058.90   3
  18  -1 -11 75.6345 186.603   3
  18   1 -11 110.553 140.063   3
  18  -1  -9 599.679 307.636   3
  18   1  -9 175.318 149.025   3
  18  -1  -7 393.684 214.796   3
  18   1  -7 234.351 149.116   3
  18  -1  -5 19.6884 157.910   3
  18   1  -5 236.818 192.411   3
  18  -1  -3 822.463 406.199   3
  18   1  -3 380.617 268.737   3
  18  -1  -1 4553.77 859.768   3
  18   1  -1 4831.90 873.456   3
  18   1   1 13.4930 174.359   3
  18  -1   1 283.919 368.333   3
  18  -1   3 1.66720 116.702   3
  18   1   3 214.940 279.098   3
  18  -1   5-284.729 276.946   3
  18   1   5 77.7010 114.108   3
  18  -2 -22-20.2395 104.582   3
  18  -2 -20 236.929 249.718   3
  18  -2 -18-245.306 243.800   3
  18   2 -16 67.0526 142.661   3
  18  -2 -16 173.477 194.551   3
  18   2 -14 488.227 236.983   3
  18  -2 -14 95.7306 193.265   3
  18  -2 -12 121.510 180.930   3
  18   2 -12-256.732 151.262   3
  18  -2 -10-330.960 222.343   3
  18   2 -10 261.367 161.880   3
  18  -2  -8 786.782 331.137   3
  18   2  -8 453.897 233.747   3
  18  -2  -6 1408.15 501.274   3
  18   2  -6 1045.99 380.151   3
  18  -2  -4 42.2604 220.329   3
  18   2  -4 163.894 179.259   3
  18  -2  -2 138.902 106.502   3
  18   2  -2 100.924 182.845   3
  18   2   0 374.227 323.897   3
  18  -2   0 436.549 274.184   3
  18   2   2 16.7699 199.284   3
  18  -2   2 735.000 407.758   3
  18   2   4-130.004 218.256   3
  18  -2   4 364.763 358.296   3
  18   2   6 440.087 377.635   3
  18  -3 -21 42.6310 226.287   3
  18  -3 -19 205.535 174.784   3
  18  -3 -17 262.149 268.415   3
  18  -3 -15 544.988 308.902   3
  18  -3 -13 406.747 195.509   3
  18  -3 -11 87.0263 211.068   3
  18   3 -11-93.3432 97.1921   3
  18  -3  -9 765.220 369.012   3
  18   3  -9 478.896 209.302   3
  18  -3  -7 131.027 215.564   3
  18   3  -7-73.5194 101.042   3
  18  -3  -5 470.300 276.650   3
  18   3  -5 112.018 139.880   3
  18  -3  -3 225.808 178.399   3
  18   3  -3 500.844 298.112   3
  18   3  -1 632.291 330.138   3
  18  -3  -1-237.297 221.212   3
  18   3   1 354.545 279.831   3
  18  -3   1 97.2690 125.239   3
  18   3   3 154.986 181.711   3
  18  -3   3-60.6647 126.198   3
  18   3   5-59.0085 162.136   3
  18  -3   5-83.6237 182.106   3
  18  -4 -18 306.299 235.644   3
  18  -4 -16 179.011 204.526   3
  18  -4 -14 393.362 263.689   3
  18  -4 -12 7.79791 131.827   3
  18  -4 -10 315.409 271.508   3
  18  -4  -8 2278.38 588.656   3
  18  -4  -6 629.141 324.398   3
  18  -4  -4 418.851 384.258   3
  18   4  -4 284.789 197.334   3
  18  -4  -2 374.474 258.594   3
  18   4  -2 458.051 286.804   3
  18   4   0 73.5000 200.516   3
  18  -4   0-192.577 227.023   3
  18   4   2 101.341 162.051   3
  18  -4   2 656.597 369.351   3
  18   4   4 295.000 245.448   3
  18  -5 -17 140.609 216.775   3
  18  -5 -15 1515.71 474.870   3
  18  -5 -13 1659.19 500.132   3
  18  -5 -11 1402.89 496.585   3
  18  -5  -9 1666.69 542.734   3
  18  -5  -7 553.032 338.134   3
  18  -5  -5 446.427 307.223   3
  18  -5  -3 674.736 352.340   3
  18  -5  -1 209.698 207.724   3
  18  -5   1 101.004 105.743   3
  18   5   5 584.295 404.840   3
  18  -6 -14 1026.21 436.548   3
  18  -6 -12 158.625 177.843   3
  18  -6 -10 435.881 310.420   3
  18  -6  -8 1910.49 572.841   3
  18  -6  -6 938.227 394.377   3
  18  -6  -4 45.8909 191.068   3
  18  -6  -2 348.309 216.924   3
  19   0 -21 207.534 187.598   3
  19   0 -19-31.9092 92.0760   3
  19   0 -17 147.244 192.398   3
  19   0 -15 149.177 177.809   3
  19   0 -13 228.428 214.367   3
  19   0 -11-132.333 165.300   3
  19   0  -9-70.3493 90.5064   3
  19   0  -7-365.849 272.306   3
  19   0  -5 34.9572 102.088   3
  19   0  -3-179.229 222.637   3
  19   0  -1 472.015 289.844   3
  19   0   1 391.771 331.695   3
  19   0   3 50.1156 222.845   3
  19  -1 -22 120.960 163.737   3
  19  -1 -20-74.6169 94.3834   3
  19   1 -18 13.4154 133.193   3
  19  -1 -18 387.124 236.220   3
  19   1 -16 63.6060 135.700   3
  19  -1 -16-190.017 215.338   3
  19   1 -14 888.153 339.039   3
  19  -1 -14 1691.98 528.603   3
  19  -1 -12 140.977 148.507   3
  19   1 -12 831.547 328.419   3
  19  -1 -10 65.6578 197.844   3
  19   1 -10-104.230 96.9329   3
  19  -1  -8 240.648 254.070   3
  19   1  -8 416.755 227.209   3
  19  -1  -6-89.5823 167.242   3
  19   1  -6 685.056 310.013   3
  19  -1  -4 224.147 269.417   3
  19   1  -4 16.8163 166.548   3
  19  -1  -2 1007.93 448.388   3
  19   1  -2 1073.78 434.209   3
  19  -1   0 1049.95 485.429   3
  19   1   0 973.068 424.656   3
  19   1   2 467.709 310.829   3
  19  -1   2 199.760 239.629   3
  19  -1   4 84.4239 139.098   3
  19   1   4-27.1975 140.293   3
  19  -2 -21 136.870 185.940   3
  19  -2 -19 14.9514 91.4607   3
  19  -2 -17 584.013 289.241   3
  19  -2 -15 383.301 285.812   3
  19   2 -13 1834.35 458.549   3
  19  -2 -13 2346.96 615.435   3
  19  -2 -11 548.148 252.772   3
  19   2 -11 629.858 270.784   3
  19  -2  -9 529.603 319.507   3
  19   2  -9 126.471 124.467   3
  19  -2  -7 543.005 271.522   3
  19   2  -7 918.717 362.966   3
  19  -2  -5-165.810 181.041   3
  19   2  -5-158.663 180.233   3
  19  -2  -3 114.843 192.714   3
  19   2  -3-64.7957 116.760   3
  19  -2  -1 1028.28 440.036   3
  19   2  -1 967.808 436.808   3
  19   2   1 680.867 370.195   3
  19  -2   1 801.911 398.607   3
  19   2   3 240.571 329.984   3
  19  -2   3-52.1361 135.935   3
  19  -3 -20 1109.14 466.850   3
  19  -3 -18 234.960 216.547   3
  19  -3 -16 515.954 269.365   3
  19  -3 -14 309.569 190.350   3
  19  -3 -12 935.846 384.740   3
  19  -3 -10 106.119 170.398   3
  19  -3  -8 292.749 261.336   3
  19   3  -8 214.784 194.598   3
  19  -3  -6 1191.69 435.982   3
  19   3  -6 1500.93 431.600   3
  19  -3  -4 123.702 148.509   3
  19   3  -4 222.662 204.977   3
  19  -3  -2-300.821 295.747   3
  19   3  -2 69.3532 112.808   3
  19   3   0 347.055 248.835   3
  19  -3   0 458.965 324.309   3
  19   3   2 363.338 275.041   3
  19  -3   2 187.902 185.280   3
  19   3   4 525.354 300.391   3
  19  -4 -17 709.748 364.408   3
  19  -4 -15 268.055 182.235   3
  19  -4 -13 479.425 308.647   3
  19  -4 -11 786.319 318.665   3
  19  -4  -9 322.807 234.833   3
  19  -4  -7 1234.23 460.474   3
  19  -4  -5 613.610 349.496   3
  19  -4  -3 331.020 245.635   3
  19   4  -3 227.965 200.471   3
  19  -4  -1 790.344 391.696   3
  19   4  -1 531.296 290.713   3
  19   4   1 274.348 238.857   3
  19  -4   1-66.9470 109.376   3
  19   4   3 200.037 233.051   3
  19  -5 -14 151.285 142.551   3
  19  -5 -12 514.574 357.051   3
  19  -5 -10 230.722 292.880   3
  19  -5  -8 116.800 208.941   3
  19  -5  -6-217.974 110.890   3
  19  -5  -4 239.767 240.893   3
  19  -5  -2 28.0438 110.125   3
  19  -6  -7 443.402 321.916   3
  20   0 -20 479.276 284.314   3
  20   0 -18 719.730 308.826   3
  20   0 -16 479.200 216.730   3
  20   0 -14 137.935 221.548   3
  20   0 -12 1392.46 459.952   3
  20   0 -10 732.694 350.858   3
  20   0  -8 196.223 146.417   3
  20   0  -6 301.398 250.811   3
  20   0  -4-40.6391 122.700   3
  20   0  -2 61.6566 215.681   3
  20   0   0 2563.76 713.195   3
  20   0   2 785.863 386.753   3
  20  -1 -21-13.7756 117.436   3
  20  -1 -19 250.259 180.407   3
  20   1 -17 158.091 123.241   3
  20  -1 -17 616.982 329.743   3
  20   1 -15 867.897 324.048   3
  20  -1 -15 988.384 373.800   3
  20   1 -13 1055.82 386.008   3
  20  -1 -13 631.801 301.996   3
  20  -1 -11 994.248 380.545   3
  20   1 -11 667.850 301.080   3
  20  -1  -9 147.909 134.936   3
  20   1  -9-54.7192 129.602   3
  20  -1  -7 319.515 256.367   3
  20   1  -7 550.419 287.153   3
  20  -1  -5 171.822 156.184   3
  20   1  -5 478.526 270.931   3
  20  -1  -3 639.045 362.001   3
  20   1  -3 428.754 338.702   3
  20  -1  -1 371.648 315.202   3
  20   1  -1 207.571 215.611   3
  20  -1   1 1330.87 516.651   3
  20   1   1 806.890 405.418   3
  20  -2 -20-13.5424 134.871   3
  20  -2 -18-159.640 168.472   3
  20  -2 -16 300.403 234.381   3
  20  -2 -14 86.9767 118.886   3
  20  -2 -12 57.6990 119.536   3
  20   2 -12-118.540 140.746   3
  20  -2 -10 280.295 306.689   3
  20   2 -10-308.391 211.656   3
  20  -2  -8 1116.65 451.688   3
  20   2  -8 1290.33 409.540   3
  20  -2  -6 28.7591 231.850   3
  20   2  -6-43.6891 150.874   3
  20  -2  -4 210.437 194.090   3
  20   2  -4 256.000 220.334   3
  20  -2  -2 371.177 292.139   3
  20   2  -2 5.79311 121.081   3
  20  -2   0 229.347 285.412   3
  20   2   0 3.10524 159.606   3
  20   2   2 436.787 327.556   3
  20  -3 -17 266.934 252.276   3
  20  -3 -15 301.066 257.978   3
  20  -3 -13 59.3171 149.177   3
  20  -3 -11 130.756 144.017   3
  20  -3  -9 15.8734 106.483   3
  20  -3  -7 301.152 256.422   3
  20   3  -7 210.053 200.572   3
  20  -3  -5-5.62519 149.520   3
  20   3  -5 263.761 206.136   3
  20  -3  -3-256.661 236.517   3
  20   3  -3 31.6805 131.059   3
  20  -3  -1 119.106 266.207   3
  20   3  -1 103.774 193.576   3
  20   3   1 3.90034 96.0769   3
  20  -4 -14 179.199 231.594   3
  20  -4 -12 113.422 227.524   3
  20  -4 -10 186.870 240.166   3
  20  -4  -8 292.875 223.876   3
  20  -4  -6 137.232 271.538   3
  20  -4  -4 266.164 288.594   3
  20   4   0 43.2019 133.732   3
  20   4   2 241.468 280.353   3
  20  -5  -9 382.037 272.852   3
  21   0 -19 165.533 202.316   3
  21   0 -17 259.706 239.195   3
  21   0 -15 197.379 185.698   3
  21   0 -13 77.3897 192.906   3
  21   0 -11-76.5100 98.3366   3
  21   0  -9-188.078 229.498   3
  21   0  -7-40.6589 133.646   3
  21   0  -5 130.052 153.413   3
  21   0  -3-94.1942 153.408   3
  21   0  -1 401.812 297.270   3
  21  -1 -20 115.395 111.556   3
  21  -1 -18 212.114 185.526   3
  21   1 -16 182.686 164.260   3
  21  -1 -16 285.871 258.914   3
  21   1 -14 228.907 216.082   3
  21  -1 -14 246.464 256.134   3
  21  -1 -12 208.336 201.082   3
  21   1 -12 134.711 201.929   3
  21  -1 -10 484.611 224.850   3
  21   1 -10 329.945 214.365   3
  21  -1  -8-6.49495 118.944   3
  21   1  -8 81.3875 209.550   3
  21  -1  -6 205.989 241.369   3
  21   1  -6 176.854 177.747   3
  21  -1  -4-66.2206 163.461   3
  21   1  -4 349.421 263.773   3
  21  -1  -2 789.781 446.232   3
  21   1  -2 6.22636 117.242   3
  21   1   0 86.9772 184.946   3
  21  -2 -17-123.045 201.670   3
  21  -2 -15 1303.42 455.954   3
  21  -2 -13 500.555 353.321   3
  21  -2 -11 213.011 240.537   3
  21   2 -11 123.929 159.081   3
  21  -2  -9 441.669 362.516   3
  21   2  -9 442.096 262.357   3
  21  -2  -7 301.377 273.756   3
  21   2  -7-53.7520 111.517   3
  21  -2  -5-215.822 238.852   3
  21   2  -5-49.5943 88.6521   3
  21  -2  -3 61.0000 142.772   3
  21   2  -3 195.615 190.754   3
  21   2  -1 346.250 294.954   3
  21  -3 -14-215.424 163.527   3
  21  -3 -12 193.849 204.449   3
  21  -3 -10 556.792 366.637   3
  21  -3  -8 370.550 232.217   3
  21  -3  -6 24.7695 130.237   3
  21   3  -6-8.33099 90.3474   3
  21   3  -4-190.571 234.389   3
  21   3  -2-94.6349 180.414   3
  21   3   0-11.1611 96.4600   3
  22   0 -18 84.0396 150.890   3
  22   0 -16 61.4271 87.2413   3
  22   0 -14 1184.06 444.112   3
  22   0 -12 255.545 227.276   3
  22   0 -10-54.9812 199.148   3
  22   0  -8 943.018 407.563   3
  22   0  -6-39.9363 116.888   3
  22   0  -4-52.6626 113.729   3
  22  -1 -17 115.728 181.092   3
  22   1 -15 265.750 213.213   3
  22  -1 -15 350.533 275.644   3
  22   1 -13 1298.70 438.546   3
  22  -1 -13 1816.75 579.792   3
  22  -1 -11 270.782 256.690   3
  22   1 -11 162.031 189.972   3
  22  -1  -9 15.8126 117.446   3
  22   1  -9-70.7232 156.934   3
  22  -1  -7 76.8433 201.331   3
  22   1  -7-65.8271 101.110   3
  22  -1  -5 608.110 380.891   3
  22   1  -5-127.566 199.497   3
  22   1  -3 175.328 244.183   3
  22  -2 -14 204.175 281.430   3
  22  -2 -12 12.5220 139.208   3
  22  -2 -10 302.572 269.271   3
  22   2 -10 299.261 216.092   3
  22  -2  -8 154.988 222.800   3
  22   2  -8 296.287 221.944   3
  22   2  -6 280.678 238.733   3
  22   2  -4 133.814 195.654   3
  22   3  -3 135.782 209.032   3
  23   0 -15 252.369 245.385   3
  23   0 -13 117.212 230.490   3
  23   0 -11 165.597 205.716   3
  23   0  -9 2.39024 110.691   3
  23   1 -12 127.006 194.687   3
  23   1 -10 246.392 225.112   3
  23   1  -8 9.91129 85.2666   3
  23   2  -7 141.146 194.635   3
   0   0   0    0.00    0.00   0
;
_shelx_hkl_checksum     89864
_shelx_res_file
;
TITL BWP5  SIR92 RUN IN SPACE GROUP I 2/A
    F:\0000_Acta_E_RC_DR\_2017_ActaCrystE\bwp5.res
    created by SHELXL-2016/6 at 18:25:17 on 10-Nov-2017
CELL  0.71073 15.82620  8.07720 18.43100 90.00000 111.83000 90.00000
ZERR 8  0.00250  0.00060  0.00220  0.00000  0.01600  0.00000
LATT 2
SYMM -X+ 0.50000, Y, -Z
SFAC C H N O S
UNIT 72 88 8 16 16
FMAP   2
PLAN   25
ACTA
BOND   $H
CONF
OMIT 0 52
L.S.  10
HTAB
WGHT    0.067300    0.422300
FVAR       4.36326
S2    5    0.126714    0.083635    0.294314    11.00000    0.07052    0.04969 =
         0.04367   -0.00372    0.01821    0.00330
S1    5    0.112408    0.404611    0.371702    11.00000    0.08620    0.04179 =
         0.04938    0.00243    0.02595    0.00490
O1    4    0.143487   -0.169233    0.408267    11.00000    0.08858    0.04760 =
         0.05176   -0.00224    0.02113    0.00752
O2    4    0.124825   -0.110680    0.520617    11.00000    0.08207    0.03995 =
         0.05608    0.00669    0.02623    0.00571
N1    3    0.130665    0.290723    0.559187    11.00000    0.11485    0.05475 =
         0.05128   -0.00267    0.02932    0.00024
C1    1    0.133765   -0.070611    0.453113    11.00000    0.04632    0.04691 =
         0.04069    0.00250    0.00569    0.00273
C2    1    0.130162    0.110045    0.443422    11.00000    0.04712    0.04434 =
         0.03490   -0.00128    0.00644    0.00255
C3    1    0.130801    0.209619    0.508180    11.00000    0.06156    0.04470 =
         0.04127    0.00574    0.01221    0.00194
C4    1    0.124939    0.189541    0.375717    11.00000    0.04173    0.04346 =
         0.04216    0.00051    0.00726    0.00176
C5    1    0.162440    0.457700    0.301329    11.00000    0.06817    0.05560 =
         0.05931    0.00648    0.02028   -0.00844
AFIX  23
H5A   2    0.166410    0.577323    0.299200    11.00000   -1.20000
H5B   2    0.224000    0.414405    0.319553    11.00000   -1.20000
AFIX   0
C6    1    0.111297    0.393775    0.219429    11.00000    0.07996    0.06292 =
         0.04847    0.00299    0.02350   -0.00459
AFIX  23
H6A   2    0.153558    0.381976    0.192819    11.00000   -1.20000
H6B   2    0.065809    0.474754    0.190915    11.00000   -1.20000
AFIX   0
C7    1    0.064767    0.228887    0.217738    11.00000    0.07095    0.06693 =
         0.03889    0.00078    0.01160   -0.00427
AFIX  23
H7A   2    0.053615    0.176859    0.167585    11.00000   -1.20000
H7B   2    0.006049    0.249883    0.221227    11.00000   -1.20000
AFIX   0
C8    1    0.129765   -0.285924    0.540279    11.00000    0.07628    0.04076 =
         0.06781    0.00977    0.02662    0.00364
AFIX  23
H8A   2    0.185483   -0.334042    0.539292    11.00000   -1.20000
H8B   2    0.078396   -0.344992    0.503306    11.00000   -1.20000
AFIX   0
C9    1    0.127940   -0.295832    0.620530    11.00000    0.09839    0.05439 =
         0.07751    0.01805    0.04541    0.01459
AFIX  33
H9A   2    0.131070   -0.409675    0.636284    11.00000   -1.50000
H9B   2    0.179046   -0.236653    0.656364    11.00000   -1.50000
H9C   2    0.072531   -0.247544    0.620570    11.00000   -1.50000
AFIX   0
HKLF 4
REM  BWP5  SIR92 RUN IN SPACE GROUP I 2/A
REM R1 =  0.0488 for    1667 Fo > 4sig(Fo)  and  0.0632 for all    2132 data
REM    127 parameters refined using      0 restraints
END
WGHT      0.0672      0.4219
REM No hydrogen bonds found for HTAB generation
REM Highest difference peak  0.458,  deepest hole -0.344,  1-sigma level  0.057
Q1    1   0.1187  0.2862  0.3725  11.00000  0.05    0.46
Q2    1   0.1444  0.4206  0.3423  11.00000  0.05    0.34
Q3    1   0.0753  0.0808  0.3117  11.00000  0.05    0.31
Q4    1   0.1260 -0.0322  0.2911  11.00000  0.05    0.27
Q5    1   0.1335  0.0302  0.4500  11.00000  0.05    0.26
Q6    1   0.1296 -0.1938  0.5269  11.00000  0.05    0.24
Q7    1   0.0559  0.4022  0.3901  11.00000  0.05    0.24
Q8    1   0.1309  0.1501  0.3490  11.00000  0.05    0.22
Q9    1   0.1144  0.1809  0.2712  11.00000  0.05    0.22
Q10   1   0.1458  0.1224  0.4196  11.00000  0.05    0.21
Q11   1   0.1461 -0.0926  0.4885  11.00000  0.05    0.21
Q12   1   0.1132  0.5065  0.3823  11.00000  0.05    0.21
Q13   1   0.1829  0.0786  0.2733  11.00000  0.05    0.20
Q14   1   0.1694 -0.1056  0.4324  11.00000  0.05    0.18
Q15   1   0.1178  0.3083  0.5098  11.00000  0.05    0.17
Q16   1   0.1209  0.2733  0.2233  11.00000  0.05    0.17
Q17   1   0.1458 -0.3472  0.4861  11.00000  0.05    0.17
Q18   1   0.1283 -0.0294  0.5345  11.00000  0.05    0.16
Q19   1   0.1315 -0.2848  0.4184  11.00000  0.05    0.15
Q20   1   0.1298  0.5821  0.3090  11.00000  0.05    0.15
Q21   1   0.1314 -0.2410  0.3682  11.00000  0.05    0.15
Q22   1   0.1243  0.4610  0.1790  11.00000  0.05    0.14
Q23   1   0.1166  0.4614  0.4319  11.00000  0.05    0.14
Q24   1   0.2365  0.4183  0.2391  11.00000  0.05    0.14
Q25   1   0.0837  0.2207  0.5269  11.00000  0.05    0.14
;
_shelx_res_checksum     23397
data_global
_journal_date_recd_electronic     2017-11-05
_journal_date_accepted     2017-12-14
_journal_name_full     'Acta Crystallographica, Section E'
_journal_year     2018
_journal_volume     74
_journal_issue      1
_journal_page_first     65
_journal_page_last     68
_journal_paper_category     GO
_journal_paper_doi     10.1107/S2056989017017893
_journal_coeditor_code     SU5404
_publ_contact_author_name     'Hamdouni,  Noudjoud'
_publ_contact_author_address
;
Laboratoire de Cristallographie
D\'epartement de Physique
Universit\'e Mentouri Constantine
25000 Algeria
;
_publ_contact_author_email     'n_hamdouni@yahoo.fr'
_publ_contact_author_fax     ' '
_publ_contact_author_phone     '00 213 57 53 20 93'
_publ_section_title
;
Crystal structure of ethyl 2-cyano-2-(1,3-dithian-2-ylidene)acetate
;
loop_
    _publ_author_name
    _publ_author_footnote
    _publ_author_address
    'Boukhedena, Wafia'
;
;
;
Unit\'e de Recherche de Chimie de l'Environnement et Mol\'eculaire \\
Structurale CHEMS, Universit\'e des Fr\`eres Mentouri Constantine,
Constantine, Algeria
;
    'Fiala, Abdelali'
;
;
;
Unit\'e de Recherche de Chimie de l'Environnement et Mol\'eculaire \\
Structurale CHEMS, Universit\'e des Fr\`eres Mentouri Constantine,
Constantine, Algeria
;
    'Brahim Ladouani, Hayet'
;
;
;
Unit\'e de Recherche de Chimie de l'Environnement et Mol\'eculaire \\
Structurale CHEMS, Universit\'e des Fr\`eres Mentouri Constantine,
Constantine, Algeria
;
    'Lemallem, Salah Eddine'
;
;
;
Unit\'e de Recherche de Chimie de l'Environnement et Mol\'eculaire \\
Structurale CHEMS, Universit\'e des Fr\`eres Mentouri Constantine,
Constantine, Algeria
;
    'Hamdouni, Noudjoud'
;
;
;
Laboratoire de Cristallographie
D\'epartement de Physique
Universit\'e Mentouri-Constantine
25000 Constantine
 Algeria
;
    'Boudjada, Ali'
;
;
;
Laboratoire de Cristallographie
D\'epartement de Physique
Universit\'e Mentouri-Constantine
25000 Constantine
Algeria
;
_publ_section_synopsis
;
In the title compound, ethyl 2-cyano-2-(1,3-dithian-2-ylidene)acetate, the
six-membered 1,3-dithiane ring has a twist-boat conformation. In the crystal,
the molecule stack in layers up the <i>a</i> axis; there are no significant
intermolecular interactions present.
;
