# Supplementary material for: Crystal structure of ethyl 2-cyano-2-(1,3-di­thian-2-yl­idene)acetate
Source: Acta Crystallogr E Crystallogr Commun. 2018 Jan 1;74(Pt 1):65–8. doi: 10.1107/S2056989017017893 (PMC5778488; doi:10.1107/S2056989017017893)
Supplement: Supplementary file 2 [file e-74-00065-Isup2.hkl]

#
# h,k,l, Fc-squared, Fo-squared, sigma(Fo-squared), status flag
#
data_I
_shelx_title ' BWP5  SIR92 RUN IN SPACE GROUP I 2/A'
_shelx_refln_list_code          4
_shelx_F_calc_maximum      210.60
_exptl_crystal_F_000       960.00
_reflns_d_resolution_high  0.8107

loop_
 _space_group_symop_operation_xyz
 'x, y, z'
 '-x+1/2, y, -z'
 'x+1/2, y+1/2, z+1/2'
 '-x+1, y+1/2, -z+1/2'
 '-x, -y, -z'
 'x-1/2, -y, z'
 '-x+1/2, -y+1/2, -z+1/2'
 'x, -y+1/2, z+1/2'

_cell_length_a    15.8262
_cell_length_b     8.0772
_cell_length_c    18.4310
_cell_angle_alpha  90.000
_cell_angle_beta  111.830
_cell_angle_gamma  90.000

_shelx_F_squared_multiplier     1.000

loop_
 _refln_index_h
 _refln_index_k
 _refln_index_l
 _refln_F_squared_calc
 _refln_F_squared_meas
 _refln_F_squared_sigma
 _refln_observed_status
   6   0   0        477.85        538.41        33.17 o
   8   0   0      44354.02      52526.45       382.24 o
  10   0   0        425.13        480.36        37.56 o
  12   0   0       6810.25       7631.94       135.81 o
  14   0   0         57.28         51.43        18.81 o
  16   0   0       1097.06       1206.34        95.44 o
  18   0   0          1.91         14.58        16.06 o
   3   1   0      14617.29      15943.13       106.33 o
   5   1   0         50.51         83.52         7.97 o
   7   1   0       3087.39       3392.04        88.61 o
   9   1   0        105.00         97.72        13.12 o
  11   1   0        633.99        721.52        33.50 o
  13   1   0         93.81        108.92        15.17 o
  15   1   0        213.39        208.38        21.30 o
  17   1   0         17.49         40.07        14.34 o
   0   2   0       4122.63       4766.39        43.22 o
   2   2   0        653.75        580.94        11.92 o
   4   2   0        208.49        279.50         9.54 o
   6   2   0          0.02          2.64         4.79 o
   8   2   0         17.65         13.63         5.65 o
  10   2   0        211.81        217.01        20.52 o
  12   2   0          6.72          0.00         5.90 o
  14   2   0        101.94        116.69        15.08 o
  16   2   0         15.68          8.67         7.12 o
   1   3   0       9442.96       9511.79       134.86 o
   3   3   0       5850.24       5804.07        43.05 o
   5   3   0       4247.11       4074.04        61.38 o
   7   3   0       4104.15       3727.06        74.17 o
   9   3   0        364.33        314.01        36.85 o
  11   3   0       1302.76       1228.28        80.77 o
  13   3   0          1.92          0.20         3.83 o
  15   3   0        167.88        177.73        19.54 o
  17   3   0          4.74          6.15         4.99 o
   0   4   0       9271.46       9807.13       103.11 o
   2   4   0         14.81         18.07         2.04 o
   4   4   0       8500.66       9070.99        87.49 o
   6   4   0        186.25        164.31        13.07 o
   8   4   0       3399.38       3221.11       115.73 o
  10   4   0        312.71        304.57        38.14 o
  12   4   0        536.81        452.34        51.66 o
  14   4   0         71.31         63.29        10.34 o
  16   4   0         37.98          5.85         6.56 o
   1   5   0       1601.70       1475.49        24.94 o
   3   5   0        854.33        804.78        19.91 o
   5   5   0        416.77        398.28        20.26 o
   7   5   0         19.91         15.18         3.95 o
   9   5   0         49.68         39.99        13.82 o
  11   5   0          1.52          2.23         9.03 o
  13   5   0          0.97          7.20         8.25 o
  15   5   0          4.47         16.04         7.12 o
   0   6   0       8320.82       8547.91       105.57 o
   2   6   0         81.11         77.51         6.53 o
   4   6   0       5187.85       5011.29        60.07 o
   6   6   0        209.25        195.05        22.00 o
   8   6   0       1946.46       1953.69       251.33 o
  10   6   0         65.39         69.30        20.98 o
  12   6   0        507.59        509.32        56.25 o
  14   6   0          6.89          9.13         9.95 o
   1   7   0        827.25        798.19        24.23 o
   3   7   0       1205.63       1191.65        30.25 o
   5   7   0        191.67        172.08        17.20 o
   7   7   0        630.65        628.57        33.94 o
   9   7   0         39.98         31.56        13.72 o
  11   7   0        137.85        139.79        30.34 o
   0   8   0        441.56        454.17        28.96 o
   2   8   0         27.56         12.50         6.77 o
   4   8   0        383.28        381.95        28.82 o
   6   8   0         66.17         52.10         9.57 o
   8   8   0        189.56        215.51        26.39 o
  10   8   0         21.62         18.68        10.69 o
   1   9   0        393.92        406.68        37.62 o
   3   9   0        476.75        482.38        36.26 o
   5   9   0        195.63        192.93        23.73 o
   7   9   0        365.50        421.72        38.47 o
 -18   1   1        213.15        246.60        32.18 o
 -16   1   1          2.04         21.90        11.94 o
 -14   1   1       1074.80       1173.28        47.32 o
 -12   1   1          2.05          2.87         3.90 o
 -10   1   1       2875.02       3005.51        87.60 o
  -8   1   1        357.50        344.68        29.90 o
  -6   1   1       4137.69       4305.63        83.50 o
  -4   1   1       3911.20       3995.80        49.54 o
  -2   1   1        628.82        689.54        18.26 o
   2   1   1          3.85         12.25         1.77 o
   4   1   1       4581.67       5235.22        52.24 o
   6   1   1         42.08         23.77         7.85 o
   8   1   1       3139.56       3442.94        89.22 o
  10   1   1         37.99         21.40         8.13 o
  12   1   1       1256.65       1282.60        57.70 o
  14   1   1         18.23         22.30         9.16 o
  16   1   1        348.86        357.06        30.07 o
 -17   2   1         60.57         60.42        15.96 o
 -15   2   1        243.84        294.92        24.61 o
 -13   2   1         67.26         55.72         9.36 o
 -11   2   1        706.89        759.47        32.35 o
  -9   2   1         76.37         44.69        10.87 o
  -7   2   1        939.88        925.67        53.21 o
  -5   2   1       1263.75       1172.76       112.35 o
  -3   2   1        352.87        354.12         9.39 o
  -1   2   1       4798.59       4833.02        49.32 o
   1   2   1        564.84        612.55        11.88 o
   3   2   1       3311.49       3525.03        46.41 o
   5   2   1        214.60        219.92        10.94 o
   7   2   1         38.87         21.33         6.31 o
   9   2   1          0.81          0.00         8.40 o
  11   2   1        294.03        281.28        26.74 o
  13   2   1         21.22         18.63         6.94 o
  15   2   1        234.15        238.69        23.50 o
  17   2   1         10.24         13.04        10.03 o
 -16   3   1          0.05          0.00         7.83 o
 -14   3   1         56.66         49.91         9.44 o
 -12   3   1         49.73         53.26         8.21 o
 -10   3   1        230.18        244.34        33.88 o
  -8   3   1         40.01         43.35        11.25 o
  -6   3   1       1550.26       1528.95        41.54 o
  -4   3   1        180.84        210.91         9.48 o
  -2   3   1       5853.28       6281.87        74.66 o
   0   3   1        762.42        832.15        15.34 o
   2   3   1       2146.63       2353.71        34.02 o
   4   3   1       1691.06       1846.93        39.24 o
   6   3   1          8.92         10.90         5.04 o
   8   3   1       1312.45       1252.20        43.33 o
  10   3   1         48.61         35.85         9.53 o
  12   3   1        298.12        261.24        38.60 o
  14   3   1          0.46         19.10         9.40 o
  16   3   1         33.86         27.54        11.96 o
 -15   4   1        218.54        242.59        28.01 o
 -13   4   1         21.52         16.32         4.42 o
 -11   4   1       1042.10       1039.58        74.50 o
  -9   4   1         38.69         65.51        18.37 o
  -7   4   1       2931.76       2532.67        60.57 o
  -5   4   1        593.65        716.26        24.78 o
  -3   4   1       2553.30       2470.29        36.88 o
  -1   4   1       2090.43       2355.30        47.30 o
   1   4   1        936.59        936.29        18.26 o
   3   4   1        495.96        606.92        16.04 o
   5   4   1        570.67        577.33        24.54 o
   7   4   1         21.19         42.41        12.06 o
   9   4   1        264.38        232.82        32.90 o
  11   4   1          0.99         11.46        11.91 o
  13   4   1         50.83         42.79        17.40 o
  15   4   1          1.21          0.00         5.84 o
 -14   5   1         76.12         58.50        12.72 o
 -12   5   1          6.12          0.00         6.49 o
 -10   5   1        140.48        125.74        23.86 o
  -8   5   1         29.24         19.16         4.40 o
  -6   5   1          0.17          3.72         4.28 o
  -4   5   1          5.42          0.00         6.40 o
  -2   5   1       1066.06        942.87        19.96 o
   0   5   1        646.75        675.09        16.70 o
   2   5   1       1702.72       1602.08        25.56 o
   4   5   1       1442.05       1435.43        30.08 o
   6   5   1        590.91        574.69        54.75 o
   8   5   1        833.02        771.34        82.42 o
  10   5   1        160.75        157.91        29.41 o
  12   5   1        285.58        259.52        40.41 o
  14   5   1         38.62         37.55        18.74 o
 -13   6   1         65.06         86.66        24.88 o
 -11   6   1        252.32        199.79        33.91 o
  -9   6   1        302.72        225.05        34.60 o
  -7   6   1        926.38        863.75        93.05 o
  -5   6   1        890.20        812.58        46.00 o
  -3   6   1        801.10        758.75        19.51 o
  -1   6   1        940.49        903.66        20.67 o
   1   6   1         60.45         67.45         7.00 o
   3   6   1        295.82        260.68        19.80 o
   5   6   1         14.88         13.92         6.55 o
   7   6   1         94.44         80.63        15.93 o
   9   6   1         20.46         17.82         8.93 o
  11   6   1         60.43         48.35        18.45 o
  13   6   1         10.97         26.46        15.73 o
 -12   7   1         16.59         46.71        18.56 o
 -10   7   1        224.13        196.82        32.31 o
  -8   7   1         31.73         47.16        14.13 o
  -6   7   1        377.74        344.67        29.27 o
  -4   7   1         52.45         56.80         9.57 o
  -2   7   1        603.74        523.98        19.13 o
   0   7   1        198.31        211.13        12.18 o
   2   7   1        523.55        504.38        20.36 o
   4   7   1        128.47        132.05        12.49 o
   6   7   1        217.88        201.31        19.22 o
   8   7   1          2.54         12.13         4.56 o
  10   7   1         80.06         60.79        13.60 o
  12   7   1         45.35         52.07        18.71 o
 -11   8   1        154.95        167.30        24.98 o
  -9   8   1          0.26          5.95        16.17 o
  -7   8   1        248.70        239.14        26.48 o
  -5   8   1          4.76          4.53         3.35 o
  -3   8   1        172.14        158.14        13.67 o
  -1   8   1         16.54          8.18         4.89 o
   1   8   1          3.63          3.09         3.51 o
   3   8   1          1.89          0.00         4.57 o
   5   8   1        171.72        155.72        16.35 o
   7   8   1          0.78          0.00         3.63 o
   9   8   1        258.04        270.54        29.80 o
  -8   9   1         79.65         95.51        18.91 o
  -6   9   1         45.40         65.21        12.38 o
  -4   9   1        116.87        138.50        19.64 o
  -2   9   1         46.49         43.51        16.99 o
   0   9   1         88.52         92.29        13.62 o
   2   9   1         67.53        115.03        17.45 o
   4   9   1         12.22          8.71         5.75 o
   6   9   1         78.33        122.89        22.69 o
 -18   0   2        237.22        227.39        42.47 o
 -16   0   2         40.85         40.72        18.60 o
 -14   0   2        701.03        709.65        65.21 o
 -12   0   2        611.14        615.60        55.99 o
 -10   0   2       4110.14       4940.28       143.19 o
  -8   0   2       2971.02       3220.11       100.06 o
  -6   0   2      23578.21      24924.08      1161.73 o
  -4   0   2       2586.23       2667.09        57.47 o
   2   0   2      16734.49      19366.95       255.31 o
   4   0   2       9489.33      11313.01       314.24 o
   6   0   2       6436.23       6872.04       135.17 o
   8   0   2       1706.92       2035.57        83.84 o
  10   0   2       1201.48       1138.14        70.61 o
  12   0   2         61.24         52.43        11.62 o
  14   0   2         37.66         27.07        14.92 o
  16   0   2          0.30          4.96         8.06 o
 -17   1   2         37.07         22.85         9.91 o
 -15   1   2         88.71        112.35        20.50 o
 -13   1   2        210.06        240.07        19.17 o
 -11   1   2        188.36        240.07        17.89 o
  -9   1   2       1573.41       1731.55        43.95 o
  -7   1   2       2551.43       2472.89        39.78 o
  -5   1   2       3131.86       3155.85        83.39 o
  -3   1   2      29943.87      29004.65       313.69 o
  -1   1   2        181.96        189.20        13.01 o
   1   1   2      27227.15      30912.13       217.21 o
   3   1   2        264.71        276.29         9.25 o
   5   1   2       6126.12       6508.13        93.11 o
   7   1   2         37.81         21.29        10.22 o
   9   1   2       2736.20       2936.13        92.07 o
  11   1   2         24.89         17.09         5.52 o
  13   1   2        735.40        814.20        49.18 o
  15   1   2          0.02          2.73         6.74 o
  17   1   2         71.59         82.06        15.71 o
 -18   2   2          4.08          6.56         4.83 o
 -16   2   2          3.00          0.00         7.29 o
 -14   2   2         78.62         95.23        12.30 o
 -12   2   2        218.25        227.49        17.62 o
 -10   2   2        160.08        165.30        13.54 o
  -8   2   2       2451.12       2662.94       175.92 o
  -6   2   2        336.59        325.37        29.02 o
  -4   2   2      10389.21      10520.35        85.02 o
  -2   2   2       6891.52       6974.59        58.45 o
   0   2   2      12333.38      13824.89       110.11 o
   2   2   2      21386.27      21803.12       221.73 o
   4   2   2       8274.33       8981.32       305.36 o
   6   2   2       4060.20       4041.49       149.49 o
   8   2   2       1643.02       1435.93       181.68 o
  10   2   2        326.65        272.95        36.52 o
  12   2   2        126.84        115.57        17.84 o
  14   2   2         17.92         29.81        10.63 o
  16   2   2          6.52          9.49         5.26 o
 -17   3   2          3.72          6.97         6.59 o
 -15   3   2         65.82         54.31        20.29 o
 -13   3   2         12.04         12.74         4.48 o
 -11   3   2       1115.78       1172.63        66.91 o
  -9   3   2         29.95         38.79        15.32 o
  -7   3   2       6135.12       5821.30       136.00 o
  -5   3   2        795.05        750.64        25.65 o
  -3   3   2      18177.28      18593.90       348.96 o
  -1   3   2        450.16        416.40        12.71 o
   1   3   2      36444.37      38899.00       258.38 o
   3   3   2        173.16        200.93         9.57 o
   5   3   2      20890.75      22392.32      1786.40 o
   7   3   2        547.51        605.21        25.69 o
   9   3   2       4724.51       4469.83        81.07 o
  11   3   2        239.45        241.72        37.56 o
  13   3   2        580.84        589.26        53.63 o
  15   3   2         36.19         26.57         8.14 o
 -16   4   2          0.50          0.00         4.69 o
 -14   4   2        201.64        174.76        22.27 o
 -12   4   2         41.06         46.58        10.74 o
 -10   4   2       1085.51        966.66        65.88 o
  -8   4   2        161.58        143.20        15.51 o
  -6   4   2       3127.44       3002.50        57.96 o
  -4   4   2         32.07         33.47         4.33 o
  -2   4   2       7380.96       8169.61       101.31 o
   0   4   2          1.59          4.33         2.07 o
   2   4   2       9448.58      10024.97        79.26 o
   4   4   2        600.09        501.78        19.28 o
   6   4   2       2319.88       2280.23       176.53 o
   8   4   2        510.56        395.05        31.21 o
  10   4   2        289.33        279.48        38.72 o
  12   4   2         55.98         46.26        17.12 o
  14   4   2         42.95         19.78         9.31 o
 -15   5   2          0.06          0.00         4.64 o
 -13   5   2         49.63         34.86         8.89 o
 -11   5   2          7.84          1.94         3.32 o
  -9   5   2         75.84         74.77        18.60 o
  -7   5   2        356.84        372.93        36.45 o
  -5   5   2         20.37         15.48         3.43 o
  -3   5   2       1846.61       1792.67        42.85 o
  -1   5   2          0.57          1.39         2.15 o
   1   5   2       1187.06       1135.61        38.77 o
   3   5   2         94.08         87.41         7.83 o
   5   5   2        175.01        172.47        14.40 o
   7   5   2        148.98        139.55        18.27 o
   9   5   2         64.51         78.33        14.53 o
  11   5   2         11.29          1.46        10.74 o
  13   5   2         31.04         39.09        15.56 o
 -14   6   2         87.16        105.16        27.79 o
 -12   6   2         30.75          9.68         4.73 o
 -10   6   2        418.33        402.99        45.37 o
  -8   6   2         50.59         47.20        13.93 o
  -6   6   2       1170.15       1209.40        50.88 o
  -4   6   2         73.61         68.89         6.64 o
  -2   6   2       1654.54       1460.99        29.25 o
   0   6   2        992.57        964.42        20.78 o
   2   6   2       1127.06       1047.70        28.12 o
   4   6   2        838.09        794.52        25.19 o
   6   6   2        625.12        589.49        31.27 o
   8   6   2        436.35        419.85        27.64 o
  10   6   2        216.79        246.07        41.48 o
  12   6   2        144.09        157.00        24.01 o
 -13   7   2          1.20          4.50         9.22 o
 -11   7   2        177.85        145.90        28.35 o
  -9   7   2        112.78         77.27        18.95 o
  -7   7   2        777.52        713.83        60.49 o
  -5   7   2        405.23        409.81        29.24 o
  -3   7   2       1702.90       1652.05        47.99 o
  -1   7   2        237.07        236.79        12.02 o
   1   7   2       1546.16       1498.55        49.03 o
   3   7   2         15.37         10.20         5.87 o
   5   7   2        762.40        750.02        35.63 o
   7   7   2          4.52          2.63         4.84 o
   9   7   2        285.70        283.37        25.19 o
  11   7   2          9.78          8.02         5.66 o
 -10   8   2         53.82         60.12        19.56 o
  -8   8   2         57.33         64.36        19.69 o
  -6   8   2         64.27         66.26        13.93 o
  -4   8   2         63.53         82.14        12.16 o
  -2   8   2        117.83        108.20        11.28 o
   0   8   2         12.99         10.23         3.75 o
   2   8   2        187.98        175.13        12.60 o
   4   8   2          0.77          0.00         5.82 o
   6   8   2         79.37         65.48        10.99 o
   8   8   2          0.77          0.00         6.05 o
  10   8   2         13.48         27.73        11.21 o
  -7   9   2        278.54        343.95        34.79 o
  -5   9   2        109.09         96.74        16.85 o
  -3   9   2        526.57        627.48        67.69 o
  -1   9   2        110.04         99.96        13.93 o
   1   9   2        752.80        900.41        42.87 o
   3   9   2         30.44         24.46         8.36 o
   5   9   2        650.80        761.62        51.58 o
 -18   1   3         15.48         29.23        11.77 o
 -16   1   3         88.32         60.22        13.54 o
 -14   1   3        165.78        198.22        22.98 o
 -12   1   3        351.24        374.17        29.91 o
 -10   1   3        330.64        298.83        17.23 o
  -8   1   3        483.40        528.59        18.96 o
  -6   1   3          1.93          3.95         2.40 o
  -4   1   3          7.12         14.27         2.18 o
  -2   1   3       1496.82       1414.96        17.39 o
   0   1   3       6433.72       6725.73       216.33 o
   2   1   3         88.28        130.97         5.63 o
   4   1   3       5471.65       6066.73        73.50 o
   6   1   3        115.21         89.50        14.50 o
   8   1   3       1118.31       1248.99        50.07 o
  10   1   3         62.13         61.02        11.94 o
  12   1   3         79.04        108.75        15.51 o
  14   1   3          2.69          0.93        15.93 o
  16   1   3          4.68          0.00         6.70 o
 -17   2   3         96.53        116.01        20.39 o
 -15   2   3          3.24          1.82         8.24 o
 -13   2   3        634.29        693.64        31.44 o
 -11   2   3         20.80         20.96         6.89 o
  -9   2   3       2714.78       2778.47        76.64 o
  -7   2   3        119.75        108.70        12.80 o
  -5   2   3       8656.47       8255.08        98.31 o
  -3   2   3        888.03        809.47        32.65 o
  -1   2   3       9056.08       9330.45        75.32 o
   1   2   3       1335.88       1303.02        26.74 o
   3   2   3       5335.77       5255.56       111.66 o
   5   2   3          3.09          7.79         4.68 o
   7   2   3       1606.38       1720.67        87.59 o
   9   2   3        104.77         74.25         8.33 o
  11   2   3        331.60        376.60        32.95 o
  13   2   3         74.14         48.10        12.62 o
  15   2   3         40.15         43.28        13.80 o
 -18   3   3         10.68         17.27         8.04 o
 -16   3   3          2.16          0.00         8.40 o
 -14   3   3         55.63         47.85         8.15 o
 -12   3   3          0.79          2.97         5.76 o
 -10   3   3        320.72        296.36        23.88 o
  -8   3   3         88.88        101.13        12.65 o
  -6   3   3        996.91        999.17        31.39 o
  -4   3   3        412.00        401.45        21.64 o
  -2   3   3       3170.20       3126.70        58.62 o
   0   3   3          6.13          9.38         3.52 o
   2   3   3       6844.35       7612.69       110.27 o
   4   3   3        407.28        358.64        18.62 o
   6   3   3       3320.36       3425.81       447.18 o
   8   3   3        222.08        242.95        26.68 o
  10   3   3        568.63        534.90        53.91 o
  12   3   3         58.96         50.85        17.53 o
  14   3   3         58.18         29.55        12.52 o
  16   3   3          9.62         11.13         5.79 o
 -17   4   3        173.78        197.06        25.59 o
 -15   4   3         34.94         40.83        10.75 o
 -13   4   3       1097.55       1147.10        85.03 o
 -11   4   3         77.22         85.33        13.74 o
  -9   4   3       2667.07       2692.12       140.47 o
  -7   4   3        108.05         89.12         7.71 o
  -5   4   3       2583.62       2287.03        31.67 o
  -3   4   3         20.37         33.74         5.62 o
  -1   4   3       1492.54       1524.68        38.39 o
   1   4   3          5.89          8.29         8.18 o
   3   4   3       1142.30       1165.42        26.57 o
   5   4   3        279.34        256.87        24.87 o
   7   4   3        362.29        331.31        28.27 o
   9   4   3         99.26        101.63        16.05 o
  11   4   3         85.00         84.46        22.80 o
  13   4   3          0.32          4.36         8.02 o
  15   4   3         17.95          9.54         6.82 o
 -16   5   3          0.68          0.00         5.01 o
 -14   5   3        340.79        346.73        29.55 o
 -12   5   3          4.33          5.26         4.56 o
 -10   5   3       2208.79       2163.50        77.11 o
  -8   5   3        279.90        249.36        13.90 o
  -6   5   3       6016.92       5199.48        59.78 o
  -4   5   3       1085.91       1092.19       126.75 o
  -2   5   3       7685.72       7774.93        86.50 o
   0   5   3       1080.26       1107.79        35.67 o
   2   5   3       6207.06       6091.59        94.93 o
   4   5   3        449.55        446.14        18.16 o
   6   5   3       2116.74       1966.48        64.51 o
   8   5   3        228.88        177.06        17.04 o
  10   5   3        258.57        248.09        22.16 o
  12   5   3         65.79         44.51        11.53 o
  14   5   3         10.52          0.00        18.53 o
 -15   6   3         24.06         16.74        10.29 o
 -13   6   3          0.67          0.00        12.78 o
 -11   6   3          4.17          0.00        11.67 o
  -9   6   3          1.85          0.00         2.90 o
  -7   6   3         14.41         11.05         3.16 o
  -5   6   3          0.49          1.60         3.50 o
  -3   6   3          5.25          0.00         7.31 o
  -1   6   3          1.35          0.61         1.97 o
   1   6   3        171.78        168.23         9.21 o
   3   6   3         13.15          6.89         5.32 o
   5   6   3        112.71        103.11        16.53 o
   7   6   3        127.37        109.84        18.49 o
   9   6   3         17.52         19.17         7.69 o
  11   6   3        149.73        163.64        24.00 o
  13   6   3          1.91         13.96         8.30 o
 -12   7   3         33.92         26.67        11.38 o
 -10   7   3          3.22          0.00        14.49 o
  -8   7   3        115.56         95.84        21.65 o
  -6   7   3         31.13         18.37         9.74 o
  -4   7   3         92.41         97.34        14.48 o
  -2   7   3        113.98         96.23        10.47 o
   0   7   3          1.03          0.00         3.38 o
   2   7   3         71.59         85.95         8.61 o
   4   7   3          8.18          6.99         5.09 o
   6   7   3          7.24          4.54         8.14 o
   8   7   3          2.26          0.00         3.61 o
  10   7   3          3.29          0.00         9.14 o
 -11   8   3         54.63         72.49        21.75 o
  -9   8   3        269.31        266.13        39.57 o
  -7   8   3        145.80        161.47        30.27 o
  -5   8   3        633.38        743.89        47.68 o
  -3   8   3        278.52        313.52        21.88 o
  -1   8   3        403.71        491.51        30.95 o
   1   8   3        255.72        295.79        19.93 o
   3   8   3         31.88         38.61         5.29 o
   5   8   3         58.68         37.18         9.62 o
   7   8   3          1.43          1.21         4.81 o
   9   8   3          6.04          3.29         6.30 o
  -8   9   3         68.51         53.51        14.42 o
  -6   9   3         67.73         66.67        13.85 o
  -4   9   3        142.82        142.99        23.54 o
  -2   9   3        141.92        181.67        34.19 o
   0   9   3        227.98        312.39        26.88 o
   2   9   3         27.36         39.72         9.37 o
   4   9   3        165.16        245.85        41.96 o
   6   9   3          8.98         19.74         9.52 o
 -18   0   4          2.47          8.99         7.48 o
 -16   0   4          2.35          0.00        11.96 o
 -14   0   4         38.29          0.00        15.59 o
 -12   0   4         23.80          1.40        12.83 o
 -10   0   4        130.54        100.22        11.29 o
  -8   0   4         14.07         11.31         8.94 o
  -6   0   4       3379.27       2974.87        49.87 o
  -4   0   4       2151.87       1654.72        34.81 o
  -2   0   4       8748.27       8455.89       523.48 o
   0   0   4        358.25        344.93        16.49 o
   2   0   4       4485.80       4951.42       125.74 o
   4   0   4       1569.46       1604.94        37.93 o
   6   0   4       4083.63       4149.72       196.67 o
   8   0   4         37.84         22.03         7.73 o
  10   0   4       1535.86       1610.37        92.97 o
  12   0   4         93.86         44.84        16.01 o
  14   0   4        219.98        231.24        30.10 o
  16   0   4         66.61         59.04        14.79 o
 -19   1   4          1.35          5.04         7.44 o
 -17   1   4         28.67         47.68        23.94 o
 -15   1   4         47.03         57.70        13.66 o
 -13   1   4        103.93        118.25        16.69 o
 -11   1   4        103.95        101.04        13.16 o
  -9   1   4         18.77         19.09         3.34 o
  -7   1   4        270.07        241.51        16.82 o
  -5   1   4         12.12         12.49         3.28 o
  -3   1   4       5358.90       4914.36        45.17 o
  -1   1   4        147.89        141.67         5.43 o
   1   1   4        596.40        721.67        12.93 o
   3   1   4       2932.84       3125.44        52.93 o
   5   1   4         79.43         67.26         9.69 o
   7   1   4       3179.67       3314.58        84.33 o
   9   1   4        161.44        146.09        19.37 o
  11   1   4        625.37        658.61        43.59 o
  13   1   4         41.91         47.10        11.11 o
  15   1   4         35.97         22.29         6.43 o
 -18   2   4          2.87          5.74         7.30 o
 -16   2   4          3.93          0.00         5.55 o
 -14   2   4         28.63         37.81         9.85 o
 -12   2   4         73.41         85.24         9.81 o
 -10   2   4        496.17        546.37        21.19 o
  -8   2   4        615.77        615.29        29.06 o
  -6   2   4       1985.95       2049.65        50.26 o
  -4   2   4        905.45        893.23        19.58 o
  -2   2   4        132.44        128.28         8.55 o
   0   2   4        197.90        209.59        11.72 o
   2   2   4       1099.49       1250.71        32.18 o
   4   2   4        358.97        434.43        17.43 o
   6   2   4         49.33         59.64         8.61 o
   8   2   4         45.43         72.72        22.80 o
  10   2   4          5.86          0.00         9.24 o
  12   2   4          4.83          0.00         5.14 o
  14   2   4          0.35          3.63         7.46 o
  16   2   4         12.72          0.00        10.12 o
 -17   3   4          4.03         10.01         7.66 o
 -15   3   4         11.37         12.50         6.39 o
 -13   3   4          6.98         14.77         7.08 o
 -11   3   4          3.70          6.77         4.11 o
  -9   3   4         28.10         21.92         6.50 o
  -7   3   4        301.49        307.68        24.44 o
  -5   3   4        813.26        685.77        34.40 o
  -3   3   4       1532.26       1674.15        38.81 o
  -1   3   4       8827.56       9043.27       300.71 o
   1   3   4         87.73        131.32         8.62 o
   3   3   4       6537.90       6862.47       146.22 o
   5   3   4         39.35         34.89         5.72 o
   7   3   4       1731.27       1774.64        70.56 o
   9   3   4          9.20         12.90         5.92 o
  11   3   4        442.49        473.94        58.58 o
  13   3   4          2.44          1.72         4.95 o
  15   3   4         77.30         80.19        18.29 o
 -16   4   4          0.86          7.57         5.64 o
 -14   4   4          1.08         10.97         8.22 o
 -12   4   4          2.08          0.88         6.38 o
 -10   4   4         80.08         75.57        10.94 o
  -8   4   4         81.04         72.37         7.09 o
  -6   4   4        746.80        675.61        22.42 o
  -4   4   4        582.57        604.20        31.67 o
  -2   4   4        597.69        742.64        44.58 o
   0   4   4        319.93        365.36        15.81 o
   2   4   4          6.00         10.81         3.13 o
   4   4   4        107.87         86.78         7.73 o
   6   4   4          2.89          2.07         4.26 o
   8   4   4        125.19         83.89        14.77 o
  10   4   4          4.66          0.00        14.10 o
  12   4   4         20.09          6.53        11.57 o
  14   4   4         13.28          8.81         5.98 o
 -15   5   4         27.27         28.28        15.02 o
 -13   5   4         22.36         19.48         7.24 o
 -11   5   4         79.56         71.58        11.44 o
  -9   5   4        191.88        214.41        16.24 o
  -7   5   4        540.55        428.71        14.25 o
  -5   5   4        381.77        376.04        35.23 o
  -3   5   4       1735.93       1702.36        74.67 o
  -1   5   4        212.88        189.21         8.96 o
   1   5   4        588.74        640.14        27.30 o
   3   5   4        393.65        397.65        18.55 o
   5   5   4         61.11         45.57        10.71 o
   7   5   4        300.78        290.58        21.72 o
   9   5   4         58.52         29.82         5.36 o
  11   5   4         43.55         32.30        11.98 o
  13   5   4         30.51         12.77         7.24 o
 -14   6   4         13.74         20.30        11.73 o
 -12   6   4         63.92         61.51        19.53 o
 -10   6   4          0.86          0.00        11.84 o
  -8   6   4        154.53        131.95        22.90 o
  -6   6   4        138.57        123.15        21.15 o
  -4   6   4        350.96        283.41        33.49 o
  -2   6   4        818.48        752.30        52.64 o
   0   6   4        232.75        172.98         9.95 o
   2   6   4       1190.03       1167.43        33.77 o
   4   6   4         10.09          1.57         3.88 o
   6   6   4       1149.95       1154.54        45.52 o
   8   6   4          8.18          2.20         7.19 o
  10   6   4        486.74        558.11        36.40 o
  12   6   4         29.85         24.53        10.91 o
 -13   7   4          1.46          0.00         5.52 o
 -11   7   4        106.72        111.32        25.60 o
  -9   7   4         37.53         10.62        10.98 o
  -7   7   4        562.01        537.80        50.33 o
  -5   7   4        135.32        156.54        28.36 o
  -3   7   4        956.96        885.52        61.77 o
  -1   7   4         62.27         55.05         6.83 o
   1   7   4        760.77        697.23        30.33 o
   3   7   4         35.72         37.33         9.58 o
   5   7   4        127.38        148.29        16.73 o
   7   7   4         31.36         21.33         6.47 o
   9   7   4          9.65         13.24         8.09 o
  11   7   4          5.87          0.00         6.81 o
 -10   8   4         19.75         34.20        16.10 o
  -8   8   4         31.80         39.11        15.30 o
  -6   8   4         38.91         80.41        23.71 o
  -4   8   4         43.91         33.48        12.17 o
  -2   8   4        104.28        157.47        22.01 o
   0   8   4         55.90         80.02        14.93 o
   2   8   4        125.57        169.66        15.82 o
   4   8   4         25.91         30.87         6.73 o
   6   8   4         29.60         17.65         6.92 o
   8   8   4         12.13          8.98         6.38 o
  -7   9   4          9.44         15.14         7.06 o
  -5   9   4        134.14        186.77        25.59 o
  -3   9   4          9.23         25.73        10.97 o
  -1   9   4        274.83        361.68        52.26 o
   1   9   4         38.08         62.27        14.30 o
   3   9   4        246.68        305.96        26.91 o
   5   9   4         59.27         65.98        22.30 o
 -18   1   5          7.07          6.18         6.41 o
 -16   1   5        239.37        301.37        31.13 o
 -14   1   5          4.76          8.65         6.88 o
 -12   1   5       2087.35       2291.49        72.26 o
 -10   1   5          0.52          3.54         3.00 o
  -8   1   5       8571.21       8641.96       108.03 o
  -6   1   5        158.78        143.87        10.07 o
  -4   1   5      16256.25      14052.23        82.81 o
  -2   1   5       4680.51       4475.60        71.82 o
   0   1   5      14390.01      14637.09       330.03 o
   2   1   5      11533.66      12627.57       109.02 o
   4   1   5       9119.96       9551.53       155.90 o
   6   1   5       5002.34       5642.18       144.98 o
   8   1   5       3125.29       3367.63        91.56 o
  10   1   5       1187.48       1356.86        48.84 o
  12   1   5        755.27        774.34        64.67 o
  14   1   5        140.34        148.27        25.24 o
 -17   2   5         60.80         73.53        15.69 o
 -15   2   5         79.97         64.39        14.67 o
 -13   2   5        592.12        645.03        39.69 o
 -11   2   5        450.21        465.82        31.25 o
  -9   2   5       4264.08       4540.66        84.97 o
  -7   2   5       1293.18       1151.06        40.66 o
  -5   2   5      15975.60      15143.42       105.60 o
  -3   2   5       1741.00       1422.17        49.73 o
  -1   2   5      19970.52      20388.06       551.00 o
   1   2   5        471.00        422.88        19.16 o
   3   2   5      10264.48      10966.13        91.77 o
   5   2   5         50.27         43.29         5.90 o
   7   2   5       2489.08       2642.53        75.62 o
   9   2   5          0.92         10.16        10.99 o
  11   2   5        376.77        441.49        28.58 o
  13   2   5          2.08          8.56         8.11 o
  15   2   5         16.44         18.56         8.97 o
 -18   3   5         11.79         12.20         9.41 o
 -16   3   5          5.65          8.78         6.14 o
 -14   3   5         66.64         46.06        16.03 o
 -12   3   5          0.01          0.00         2.81 o
 -10   3   5        109.31        113.91        16.94 o
  -8   3   5        126.42        123.48        12.29 o
  -6   3   5         56.47         45.02         5.85 o
  -4   3   5        169.99        179.62        13.83 o
  -2   3   5        686.76        653.78        67.41 o
   0   3   5         97.75         78.38        14.78 o
   2   3   5        160.83        198.61        74.43 o
   4   3   5        193.39        172.80         9.26 o
   6   3   5         23.92         23.39         8.33 o
   8   3   5         51.41         19.14         6.14 o
  10   3   5         20.24         14.05         7.11 o
  12   3   5          0.23          5.83         6.94 o
  14   3   5          5.28         10.45         7.30 o
 -17   4   5         92.67        108.35        18.42 o
 -15   4   5        202.60        243.63        25.82 o
 -13   4   5        432.48        437.53        31.56 o
 -11   4   5        681.00        699.55        40.58 o
  -9   4   5        748.97        690.04        71.67 o
  -7   4   5       1119.73        936.58        26.18 o
  -5   4   5        811.87        672.22        51.94 o
  -3   4   5        557.19        467.54        37.84 o
  -1   4   5       2465.67       2285.91        34.42 o
   1   4   5         54.10         53.99         6.71 o
   3   4   5       4174.24       4079.42       124.21 o
   5   4   5        315.66        295.86        16.12 o
   7   4   5       2020.86       2044.04        67.82 o
   9   4   5        117.50        108.37        14.19 o
  11   4   5        511.62        560.15        41.96 o
  13   4   5          7.01          8.96         8.18 o
 -16   5   5        127.01        123.34        30.31 o
 -14   5   5         23.65         18.88        13.88 o
 -12   5   5        924.68        869.04        39.50 o
 -10   5   5        174.30        161.60        14.66 o
  -8   5   5       3457.12       2665.36        35.74 o
  -6   5   5        334.37        291.43        31.58 o
  -4   5   5       7911.56       7277.39       159.33 o
  -2   5   5        560.03        443.84        37.29 o
   0   5   5       8639.13       8798.21        99.99 o
   2   5   5       1351.94       1310.62        34.08 o
   4   5   5       3830.66       3471.04       133.84 o
   6   5   5       1140.68       1089.53        49.35 o
   8   5   5        720.78        706.40        49.36 o
  10   5   5        397.71        396.79        30.25 o
  12   5   5        120.13        107.38        22.12 o
 -15   6   5         21.19         42.54        18.11 o
 -13   6   5          3.18          0.00         6.05 o
 -11   6   5        151.95        128.24        25.90 o
  -9   6   5         80.95         85.05        20.19 o
  -7   6   5        346.43        270.34        33.05 o
  -5   6   5        339.65        359.39        37.93 o
  -3   6   5        217.91        180.78        25.77 o
  -1   6   5        766.27        726.39        45.50 o
   1   6   5        176.56        153.29        11.52 o
   3   6   5        633.06        669.06        24.62 o
   5   6   5        346.23        336.44        20.75 o
   7   6   5        154.32        133.54        16.57 o
   9   6   5        264.61        256.68        24.66 o
  11   6   5         28.49         31.74         9.35 o
 -12   7   5        217.87        231.69        39.54 o
 -10   7   5        142.83        168.01        31.72 o
  -8   7   5       1013.80        948.12        69.12 o
  -6   7   5        487.65        459.36        47.64 o
  -4   7   5       1778.08       1921.97        96.97 o
  -2   7   5        825.58        820.57        61.95 o
   0   7   5       1423.33       1611.10        38.92 o
   2   7   5        498.66        517.05        22.45 o
   4   7   5        921.29       1037.88        33.21 o
   6   7   5        146.96        138.31        16.30 o
   8   7   5        442.49        514.89        39.50 o
  10   7   5         44.65         33.32        13.77 o
 -11   8   5         99.35        124.00        27.95 o
  -9   8   5        400.20        382.22        48.32 o
  -7   8   5        157.29        169.90        33.14 o
  -5   8   5       1375.97       1494.77        92.27 o
  -3   8   5         46.74         68.77        25.10 o
  -1   8   5       1725.97       1916.43        81.39 o
   1   8   5          1.43         19.26         8.96 o
   3   8   5       1009.93       1042.48        40.03 o
   5   8   5          0.84          6.32         7.43 o
   7   8   5        380.40        412.20        31.44 o
  -8   9   5        239.67        258.12        42.45 o
  -6   9   5         94.61        111.07        19.92 o
  -4   9   5        561.94        691.66        50.33 o
  -2   9   5        160.65        217.92        26.84 o
   0   9   5        455.78        561.88        46.07 o
   2   9   5         55.21         77.31        13.62 o
   4   9   5        170.77        208.55        22.61 o
 -18   0   6          0.16          0.00        10.12 o
 -16   0   6        147.90        165.64        31.80 o
 -14   0   6         75.80         72.70        19.74 o
 -12   0   6        550.26        589.14        50.17 o
 -10   0   6        354.53        369.61        19.10 o
  -8   0   6       3245.54       2903.37       236.99 o
  -6   0   6       1722.18       1672.48        43.64 o
  -4   0   6       7410.94       6777.68       109.62 o
  -2   0   6       5372.86       5340.24       143.10 o
   0   0   6          0.67         23.86         7.16 o
   2   0   6       3829.77       3956.77        98.10 o
   4   0   6       2546.18       2809.20        68.61 o
   6   0   6         18.60          9.19        12.49 o
   8   0   6       1180.85       1126.73        75.22 o
  10   0   6         60.01         72.97        20.77 o
  12   0   6        252.11        223.09        39.40 o
  14   0   6         16.45          1.04         7.08 o
 -19   1   6         21.41          9.55        20.34 o
 -17   1   6         24.12         35.62        11.66 o
 -15   1   6         42.67         45.77        11.71 o
 -13   1   6         23.48         46.63        11.32 o
 -11   1   6        167.75        171.23        13.26 o
  -9   1   6          6.07         12.08         5.11 o
  -7   1   6        529.62        540.34        20.98 o
  -5   1   6        926.34       1063.26        17.69 o
  -3   1   6         13.15         14.60         2.77 o
  -1   1   6       2984.24       3303.15        46.69 o
   1   1   6       4927.02       5431.99       138.46 o
   3   1   6          6.81         48.07        10.20 o
   5   1   6       2402.83       2554.47        72.56 o
   7   1   6        110.39        135.07        15.70 o
   9   1   6        299.39        304.26        19.09 o
  11   1   6          7.35         11.72        10.61 o
  13   1   6         32.04         35.21        13.62 o
  15   1   6          1.38          5.53         5.39 o
 -18   2   6         49.08         63.15        15.91 o
 -16   2   6         71.96         89.16        17.06 o
 -14   2   6        276.06        306.25        28.92 o
 -12   2   6        575.56        642.44        36.95 o
 -10   2   6        819.66        891.80        38.47 o
  -8   2   6        848.82        831.40        32.71 o
  -6   2   6       2997.67       3339.27        57.02 o
  -4   2   6          0.12          4.62         3.12 o
  -2   2   6      10447.02      11171.00       152.41 o
   0   2   6       1244.00       1336.80        28.73 o
   2   2   6       7223.29       8993.71       118.31 o
   4   2   6        648.19        613.36        26.72 o
   6   2   6        834.17        920.69        35.35 o
   8   2   6        348.53        378.56        27.43 o
  10   2   6        130.29         95.75        15.10 o
  12   2   6        114.36        139.62        23.69 o
  14   2   6        101.40         92.69        19.68 o
 -17   3   6          0.05          9.61         6.29 o
 -15   3   6        453.25        507.00        37.34 o
 -13   3   6        114.93        129.00        17.43 o
 -11   3   6       1588.29       1591.43        53.65 o
  -9   3   6        690.81        719.79        31.31 o
  -7   3   6       2326.53       2146.65        45.19 o
  -5   3   6        334.97        346.70        13.13 o
  -3   3   6       2057.29       2051.44        94.39 o
  -1   3   6        764.99        805.28        27.97 o
   1   3   6       1321.85       1699.04        75.40 o
   3   3   6        347.71        385.53        21.87 o
   5   3   6         96.23        120.17        11.80 o
   7   3   6        193.95        197.73        22.17 o
   9   3   6          5.45          3.61         4.54 o
  11   3   6        186.77        193.93        23.43 o
  13   3   6          2.03          0.92        18.75 o
 -16   4   6        104.11        106.50        18.08 o
 -14   4   6         51.10         59.80        12.19 o
 -12   4   6        421.21        385.95        27.08 o
 -10   4   6         15.06          6.41         4.20 o
  -8   4   6        431.83        364.84        18.57 o
  -6   4   6        645.88        523.81        41.41 o
  -4   4   6         28.15         23.72         4.97 o
  -2   4   6        440.51        321.36        55.73 o
   0   4   6          8.44          9.67         3.78 o
   2   4   6          2.49         41.01        13.55 o
   4   4   6          1.26          3.79         6.03 o
   6   4   6         12.75         24.48         5.95 o
   8   4   6        137.40        140.33        16.75 o
  10   4   6         66.09         48.34        11.71 o
  12   4   6        149.29        157.78        24.00 o
 -15   5   6         38.64         33.84        15.05 o
 -13   5   6         15.03          8.72        11.55 o
 -11   5   6         56.93         48.40         8.36 o
  -9   5   6         20.34         10.26        21.76 o
  -7   5   6          0.15          0.00        10.91 o
  -5   5   6          0.16         61.07        23.35 o
  -3   5   6         52.97         23.25         7.82 o
  -1   5   6         20.68         19.92         3.44 o
   1   5   6         14.37         20.09        22.00 o
   3   5   6         71.17         98.99        12.50 o
   5   5   6          5.06         11.97         6.20 o
   7   5   6         84.74         93.43        18.25 o
   9   5   6          4.05          0.00         7.13 o
  11   5   6          0.87          0.00         5.99 o
  13   5   6          3.10          4.95         8.93 o
 -14   6   6         91.30        116.18        27.61 o
 -12   6   6        124.24        115.85        26.14 o
 -10   6   6        225.30        208.31        33.40 o
  -8   6   6        121.41         93.19        19.36 o
  -6   6   6        343.67        332.43        39.04 o
  -4   6   6         23.17          1.95        12.87 o
  -2   6   6        169.37        218.98        32.51 o
   0   6   6        229.51        241.95        18.70 o
   2   6   6         13.57         46.84         8.93 o
   4   6   6        771.36        842.88        29.19 o
   6   6   6         63.96         73.39        13.09 o
   8   6   6        368.87        432.23        37.23 o
  10   6   6         89.95         91.42        15.08 o
 -13   7   6         14.61         14.09        15.58 o
 -11   7   6        251.93        264.11        39.64 o
  -9   7   6         77.44         91.72        24.73 o
  -7   7   6        309.24        294.95        38.86 o
  -5   7   6        308.09        371.26        44.55 o
  -3   7   6        258.75        258.69        36.16 o
  -1   7   6        403.12        393.11        43.23 o
   1   7   6        100.97        107.38        11.53 o
   3   7   6         20.95         36.05         6.83 o
   5   7   6         87.23        103.95        12.89 o
   7   7   6         88.28        121.11        17.77 o
   9   7   6         71.33         81.96        14.71 o
 -10   8   6          5.49         23.07        14.48 o
  -8   8   6          0.35          0.00         5.16 o
  -6   8   6         45.81         62.94        21.15 o
  -4   8   6          3.37          0.00        17.76 o
  -2   8   6        171.64        236.95        44.69 o
   0   8   6         11.13         21.95         9.19 o
   2   8   6        161.05        242.86        35.76 o
   4   8   6         20.37         14.08         6.66 o
   6   8   6         26.58         68.86        21.89 o
  -7   9   6         25.22         48.45        18.72 o
  -5   9   6         23.75         31.32        11.54 o
  -3   9   6         87.40         98.96        17.19 o
  -1   9   6         12.63          4.18        11.76 o
   1   9   6         82.87        113.87        20.09 o
   3   9   6          2.29          0.00         4.25 o
 -18   1   7         19.30         15.74         6.43 o
 -16   1   7        177.79        188.23        23.46 o
 -14   1   7        392.49        405.40        32.27 o
 -12   1   7        807.54        811.39        30.50 o
 -10   1   7       2036.85       1994.93        59.11 o
  -8   1   7       3222.04       2949.56        62.31 o
  -6   1   7       4943.13       4375.86        57.47 o
  -4   1   7       8344.84       7669.23        58.17 o
  -2   1   7       2848.57       2762.53        43.79 o
   0   1   7      12904.18      13615.85       183.15 o
   2   1   7        466.13        448.00        18.93 o
   4   1   7       9091.74       9256.11       105.57 o
   6   1   7        204.82        230.76        25.01 o
   8   1   7       3126.91       3192.16        79.40 o
  10   1   7        105.76         83.54        17.32 o
  12   1   7        529.46        562.19        54.14 o
  14   1   7         44.49         33.15        12.61 o
 -19   2   7         20.93         36.97        11.42 o
 -17   2   7          9.11         15.07         8.99 o
 -15   2   7        509.83        557.24        38.77 o
 -13   2   7        122.50        118.64        20.21 o
 -11   2   7       4156.21       4232.47        88.01 o
  -9   2   7        411.16        363.51        22.69 o
  -7   2   7      14483.96      15247.28       124.90 o
  -5   2   7        820.27        776.92        21.64 o
  -3   2   7      19964.23      21065.57       280.86 o
  -1   2   7         90.18        110.72        10.10 o
   1   2   7      13802.89      16191.70       485.21 o
   3   2   7        378.77        360.70        22.15 o
   5   2   7       5052.08       5213.41       112.35 o
   7   2   7        752.02        769.74        33.59 o
   9   2   7        947.64        942.12        39.43 o
  11   2   7        377.27        362.10        36.93 o
  13   2   7         98.47        115.81        26.55 o
 -18   3   7          1.53          0.00         5.37 o
 -16   3   7         92.60         90.14        15.66 o
 -14   3   7         11.29         16.79         7.34 o
 -12   3   7        202.57        204.12        19.94 o
 -10   3   7        204.85        199.80        16.86 o
  -8   3   7         99.89         93.36         6.64 o
  -6   3   7       1056.64       1121.15        48.72 o
  -4   3   7          2.05          3.23         2.02 o
  -2   3   7        754.96        756.15        74.06 o
   0   3   7         31.75         23.67         6.03 o
   2   3   7        137.90        156.98        24.88 o
   4   3   7         42.28         27.79         3.82 o
   6   3   7         58.63         53.84        15.95 o
   8   3   7          2.27          1.30         4.71 o
  10   3   7         53.30         53.42        10.92 o
  12   3   7          5.35          4.76         7.68 o
  14   3   7         23.56         39.00        15.45 o
 -17   4   7          3.69         11.14         5.92 o
 -15   4   7        362.87        339.90        28.14 o
 -13   4   7         22.26         13.50         8.25 o
 -11   4   7       1424.77       1269.29        44.24 o
  -9   4   7         98.44         97.13        10.30 o
  -7   4   7       4908.50       3212.42       518.61 o
  -5   4   7        834.80        755.24        32.08 o
  -3   4   7       9832.50       9086.44       361.12 o
  -1   4   7       3773.29       3372.81        62.57 o
   1   4   7       8834.26       8966.80       189.89 o
   3   4   7       4005.23       4050.88       115.89 o
   5   4   7       4556.98       4863.12       114.00 o
   7   4   7       1388.87       1465.64        74.10 o
   9   4   7       1688.20       1868.95        79.27 o
  11   4   7        240.45        278.89        30.02 o
  13   4   7        443.92        431.97        60.99 o
 -16   5   7        164.08        159.98        33.39 o
 -14   5   7        180.90        171.52        33.10 o
 -12   5   7        772.11        749.47        64.22 o
 -10   5   7        893.15        799.16        28.39 o
  -8   5   7       2805.56       2378.45        99.09 o
  -6   5   7       2797.93       2516.04       101.48 o
  -4   5   7       7135.49       7098.43       168.42 o
  -2   5   7       3180.19       3127.27       112.07 o
   0   5   7       9612.57       9495.91        88.71 o
   2   5   7       1365.57       1375.50        43.39 o
   4   5   7       5572.84       5718.23       151.28 o
   6   5   7        396.33        408.67        28.89 o
   8   5   7       1651.04       1693.74       114.40 o
  10   5   7        134.55        143.12        19.18 o
  12   5   7        358.84        298.86        48.23 o
 -15   6   7         78.92         71.35        23.03 o
 -13   6   7         22.73         40.31        17.49 o
 -11   6   7        340.51        301.32        42.87 o
  -9   6   7        100.05         94.85        21.64 o
  -7   6   7       1649.26       1505.07        83.93 o
  -5   6   7        269.49        244.76        34.63 o
  -3   6   7       4338.89       4374.16       142.92 o
  -1   6   7        483.48        474.20        23.08 o
   1   6   7       4091.56       4047.52       221.19 o
   3   6   7        288.64        290.37        17.30 o
   5   6   7       1500.16       1371.49        46.77 o
   7   6   7         28.72         29.09         9.38 o
   9   6   7        347.70        324.78        28.83 o
  11   6   7          0.00          0.00         7.01 o
 -12   7   7        113.95        137.38        29.83 o
 -10   7   7        391.95        404.79        47.48 o
  -8   7   7        377.58        373.59        45.58 o
  -6   7   7        710.96        732.05        62.64 o
  -4   7   7        365.31        370.26        44.45 o
  -2   7   7        700.58        633.13        56.57 o
   0   7   7        215.12        183.18        23.15 o
   2   7   7        501.51        574.84        35.82 o
   4   7   7        219.72        238.27        16.81 o
   6   7   7        164.67        167.80        19.98 o
   8   7   7        133.87        195.03        22.95 o
 -11   8   7        173.87        179.45        34.15 o
  -9   8   7          2.37          0.00         7.21 o
  -7   8   7        672.47        741.09        66.76 o
  -5   8   7         37.39         39.84        14.36 o
  -3   8   7       1167.51       1202.47        83.04 o
  -1   8   7         91.03        138.53        22.18 o
   1   8   7       1213.26       1381.63       100.57 o
   3   8   7        101.35        134.26        15.62 o
   5   8   7        675.61        837.38        59.34 o
   7   8   7        104.45        177.71        28.77 o
  -6   9   7         77.87        104.20        26.85 o
  -4   9   7         21.84         12.16        11.72 o
  -2   9   7         75.91         82.55        15.87 o
   0   9   7         13.00         15.30         8.09 o
   2   9   7         51.07         92.62        21.09 o
 -18   0   8        171.65        229.32        40.03 o
 -16   0   8         47.10         42.68        15.54 o
 -14   0   8       1217.98       1314.01        82.32 o
 -12   0   8        502.04        491.04        45.89 o
 -10   0   8       7332.34       7076.55       127.53 o
  -8   0   8       4093.06       4251.05       110.93 o
  -6   0   8      20382.61      19583.88       217.96 o
  -4   0   8       6674.18       6271.03       120.25 o
  -2   0   8      15536.48      16157.10       200.13 o
   0   0   8         11.28          2.09         3.93 o
   2   0   8       2546.20       2618.92        90.85 o
   4   0   8        833.61        835.96        41.71 o
   6   0   8        252.67        275.11        25.79 o
   8   0   8        163.33        120.95        24.91 o
  10   0   8          0.78          0.00        16.45 o
  12   0   8          4.71          0.00        11.62 o
  14   0   8         21.33          8.50        11.74 o
 -19   1   8         14.10         17.52         8.90 o
 -17   1   8          3.02          4.76         4.40 o
 -15   1   8         22.89         25.95         7.63 o
 -13   1   8        114.16        115.21        16.46 o
 -11   1   8        154.65        147.65        16.37 o
  -9   1   8        187.51        163.23        15.15 o
  -7   1   8        154.98        154.40        14.12 o
  -5   1   8        123.02        125.60         8.41 o
  -3   1   8        344.45        399.34        15.07 o
  -1   1   8       1520.95       1624.92        49.06 o
   1   1   8       1861.20       2030.65        82.40 o
   3   1   8        294.66        320.36        20.09 o
   5   1   8        115.61         93.61        11.01 o
   7   1   8         45.87         73.38        18.31 o
   9   1   8          7.39          0.00         6.83 o
  11   1   8         35.96         53.31        15.22 o
  13   1   8          3.82          3.22        14.01 o
 -18   2   8         22.82         31.08        10.03 o
 -16   2   8         97.18         86.24        15.68 o
 -14   2   8         71.99         97.83        15.43 o
 -12   2   8         70.21         57.50        10.07 o
 -10   2   8         21.78         13.18         9.90 o
  -8   2   8        372.71        446.86        20.49 o
  -6   2   8          4.07          4.62         2.57 o
  -4   2   8       2251.33       2628.16        89.64 o
  -2   2   8          5.47          2.31         1.93 o
   0   2   8       1234.42       1645.67        54.87 o
   2   2   8        121.83        104.46        11.83 o
   4   2   8         64.98         95.78        33.62 o
   6   2   8        555.59        546.00        39.28 o
   8   2   8         93.65        104.57        19.74 o
  10   2   8        216.41        200.90        37.07 o
  12   2   8         65.61         66.90        27.12 o
  14   2   8         13.19          0.51         8.99 o
 -17   3   8        129.42        125.43        19.28 o
 -15   3   8        221.82        269.24        25.69 o
 -13   3   8        181.80        170.42        19.04 o
 -11   3   8        783.37        732.39        37.23 o
  -9   3   8        166.70        168.84        15.03 o
  -7   3   8       1062.08        983.37        40.89 o
  -5   3   8        439.99        514.16        21.67 o
  -3   3   8        749.50        580.56        24.83 o
  -1   3   8        877.39       1000.65        40.13 o
   1   3   8        201.56        169.51        26.43 o
   3   3   8         19.77         23.36        13.29 o
   5   3   8        116.07         91.14        23.88 o
   7   3   8          7.98          6.07         5.95 o
   9   3   8        321.71        278.51        46.84 o
  11   3   8         64.31         91.60        29.20 o
  13   3   8         88.98         59.12        21.56 o
 -16   4   8          1.47          6.09         5.36 o
 -14   4   8        319.54        318.34        25.61 o
 -12   4   8         40.22         34.49         7.84 o
 -10   4   8        413.31        412.02        23.68 o
  -8   4   8        191.03        179.80        12.77 o
  -6   4   8        419.63        418.35        90.05 o
  -4   4   8        243.30        260.83        20.91 o
  -2   4   8        595.21        530.56        32.78 o
   0   4   8        420.14        463.44        43.30 o
   2   4   8         60.52         85.84        23.07 o
   4   4   8        175.34        211.64        27.42 o
   6   4   8         95.21        117.32        20.90 o
   8   4   8         27.73         65.19        14.69 o
  10   4   8         77.31         66.86        13.74 o
  12   4   8         78.56         54.50        22.71 o
 -15   5   8          7.16         15.47        12.91 o
 -13   5   8          0.14          1.86         9.90 o
 -11   5   8        206.10        226.66        34.46 o
  -9   5   8         63.99         52.14        16.70 o
  -7   5   8       1129.96       1101.04        69.02 o
  -5   5   8        288.26        330.41        35.73 o
  -3   5   8       1259.72       1250.37        73.87 o
  -1   5   8        555.20        522.23        34.51 o
   1   5   8        171.14        179.97        18.11 o
   3   5   8        743.90        786.85        33.10 o
   5   5   8         47.66         67.70         9.42 o
   7   5   8        252.12        285.13        26.55 o
   9   5   8         43.92         53.48        11.71 o
  11   5   8         23.62         14.46         8.39 o
 -14   6   8        218.46        257.28        42.49 o
 -12   6   8         89.78         72.17        21.28 o
 -10   6   8        592.61        521.04        51.54 o
  -8   6   8         39.06         44.87        17.35 o
  -6   6   8        653.44        628.15        55.95 o
  -4   6   8          1.22          8.23         8.85 o
  -2   6   8        120.16         74.10        16.20 o
   0   6   8          6.99          9.19         9.42 o
   2   6   8          0.05          6.25         4.03 o
   4   6   8         63.32         73.20         9.93 o
   6   6   8          0.30          0.00        10.63 o
   8   6   8         42.98         30.05         8.53 o
  10   6   8          0.81          0.00         5.12 o
 -13   7   8         64.94         50.28        19.20 o
 -11   7   8         39.79         32.30        15.20 o
  -9   7   8         44.79         35.06        13.61 o
  -7   7   8         99.61        109.34        23.67 o
  -5   7   8          8.30         19.56        13.30 o
  -3   7   8         49.62         29.54        10.22 o
  -1   7   8         97.21         94.40        21.01 o
   1   7   8         18.50         13.74        11.95 o
   3   7   8         14.59         10.96         7.30 o
   5   7   8         83.82         71.32        13.32 o
   7   7   8          3.39          8.50         8.66 o
 -10   8   8          1.23          0.00         8.26 o
  -8   8   8          1.04         29.60        16.30 o
  -6   8   8         24.80         25.98         4.74 o
  -4   8   8         13.30         22.27        11.78 o
  -2   8   8        102.79        104.22        25.78 o
   0   8   8         19.41         41.88        14.76 o
   2   8   8         74.73        131.18        25.68 o
   4   8   8          1.09         21.46         9.31 o
   6   8   8         12.00         50.45        22.17 o
  -7   9   8        135.85        159.30        31.81 o
  -5   9   8          1.70          9.20         5.98 o
  -3   9   8        184.34        303.20        43.72 o
  -1   9   8          0.02          3.85         5.92 o
   1   9   8        157.97        237.10        25.44 o
 -18   1   9         39.60         16.48        11.15 o
 -16   1   9          0.03          0.00         4.49 o
 -14   1   9        439.66        413.46        31.62 o
 -12   1   9          9.55          2.74         2.14 o
 -10   1   9       2330.75       2154.43        92.22 o
  -8   1   9         71.57        103.34        12.47 o
  -6   1   9       5961.84       5557.96        69.08 o
  -4   1   9        132.27        217.16        16.38 o
  -2   1   9       6073.54       6476.71        77.88 o
   0   1   9         77.76        110.98        12.39 o
   2   1   9       4828.89       4843.26       147.26 o
   4   1   9        372.22        332.20        24.24 o
   6   1   9       2143.64       2080.40        60.45 o
   8   1   9        231.35        220.74        22.43 o
  10   1   9        439.61        479.21        43.82 o
  12   1   9         37.79         20.99        33.54 o
 -19   2   9          9.51         12.58        10.59 o
 -17   2   9          0.74          0.00         8.56 o
 -15   2   9         64.69         43.33        12.45 o
 -13   2   9        117.21         84.78        14.43 o
 -11   2   9        200.93        200.76        18.70 o
  -9   2   9        627.44        589.55        29.38 o
  -7   2   9        498.34        463.87        23.06 o
  -5   2   9       1331.71       1437.92        34.27 o
  -3   2   9        997.28        983.82        25.42 o
  -1   2   9        623.82        673.84        33.93 o
   1   2   9       2069.25       2004.92        53.36 o
   3   2   9        118.41        106.30        22.08 o
   5   2   9       2014.32       2002.23       114.53 o
   7   2   9          6.68          9.83         8.11 o
   9   2   9        879.80        794.28        54.61 o
  11   2   9          1.02         20.37        11.53 o
  13   2   9        159.73        106.47        33.03 o
 -18   3   9         19.81         30.60         9.56 o
 -16   3   9         12.42          6.64         3.40 o
 -14   3   9         57.52         75.57        19.96 o
 -12   3   9        251.82        215.99        19.75 o
 -10   3   9         75.62         65.86         9.03 o
  -8   3   9       1256.76       1235.40        38.94 o
  -6   3   9          2.34          6.45         2.37 o
  -4   3   9       1851.75       1848.14        34.69 o
  -2   3   9        668.41        661.90        30.87 o
   0   3   9       1100.41       1054.40       126.02 o
   2   3   9       1128.23       1113.54        50.82 o
   4   3   9        312.54        294.68        15.31 o
   6   3   9        289.95        250.74        28.27 o
   8   3   9         61.31         41.77        17.02 o
  10   3   9          4.37          0.00         7.59 o
  12   3   9          8.86          4.52        28.44 o
 -17   4   9          8.86         12.11         8.83 o
 -15   4   9          7.04          4.97        11.44 o
 -13   4   9        148.71        132.77        15.61 o
 -11   4   9         30.96         36.81         7.06 o
  -9   4   9       1030.17       1028.54        38.09 o
  -7   4   9        212.97        167.82        31.68 o
  -5   4   9       2307.81       2353.15        56.45 o
  -3   4   9        515.61        486.85        40.96 o
  -1   4   9       1742.16       1703.05       158.14 o
   1   4   9        744.49        772.51        59.53 o
   3   4   9       1005.39       1143.28        77.28 o
   5   4   9        572.46        661.48        68.88 o
   7   4   9        518.36        539.72        65.32 o
   9   4   9        295.48        340.37        37.72 o
  11   4   9        178.64        145.57        25.95 o
 -16   5   9         57.72         76.01        24.36 o
 -14   5   9        297.54        328.68        46.91 o
 -12   5   9        348.29        339.83        45.46 o
 -10   5   9       1378.54       1142.16        73.61 o
  -8   5   9       1021.64        928.20        66.49 o
  -6   5   9       4093.99       3885.50       131.15 o
  -4   5   9       1172.55       1171.88        72.92 o
  -2   5   9       4938.85       4840.43        73.70 o
   0   5   9        518.73        491.12        29.02 o
   2   5   9       2859.82       2902.95        86.32 o
   4   5   9        200.15        225.30        16.57 o
   6   5   9       1058.77       1083.55       130.96 o
   8   5   9         57.87         51.81        20.21 o
  10   5   9        265.28        275.53        34.65 o
 -15   6   9        106.38        118.78        30.92 o
 -13   6   9         45.05         20.78        12.40 o
 -11   6   9        424.31        413.58        46.82 o
  -9   6   9        183.59        156.68        27.24 o
  -7   6   9        582.03        550.82        52.98 o
  -5   6   9        410.77        404.48        44.43 o
  -3   6   9        421.23        367.11        42.25 o
  -1   6   9        322.66        339.82        28.53 o
   1   6   9        425.32        430.19        36.28 o
   3   6   9        155.18        153.30        13.92 o
   5   6   9        380.40        386.23        38.78 o
   7   6   9         60.34         34.69        15.24 o
   9   6   9        138.68        127.06        23.37 o
 -12   7   9          6.20         13.98        10.62 o
 -10   7   9         67.42         76.33        21.66 o
  -8   7   9         15.68          4.99         9.72 o
  -6   7   9         95.34         80.65        21.41 o
  -4   7   9          5.16          5.37         5.89 o
  -2   7   9        146.16        154.68        28.54 o
   0   7   9         23.64         25.52         9.40 o
   2   7   9        226.34        274.11        31.90 o
   4   7   9        117.42        138.15        14.61 o
   6   7   9        122.17        136.73        22.25 o
  -9   8   9         16.00         19.79        11.50 o
  -7   8   9        290.97        343.44        47.48 o
  -5   8   9        138.19        154.87        32.17 o
  -3   8   9        633.92        755.82        69.30 o
  -1   8   9        467.88        579.31        86.61 o
   1   8   9        846.03       1059.90       169.29 o
   3   8   9        436.41        532.44        41.31 o
   5   8   9        525.55        710.04        88.34 o
  -4   9   9          0.52         20.54        15.92 o
  -2   9   9         62.60         85.22        27.64 o
   0   9   9          0.26         15.97        14.15 o
 -18   0  10          3.92          9.03        10.39 o
 -16   0  10        214.17        230.50        35.91 o
 -14   0  10         61.54         60.71        16.58 o
 -12   0  10        880.59        680.63       129.96 o
 -10   0  10        971.02        979.19        58.04 o
  -8   0  10       1523.94       1388.91        66.07 o
  -6   0  10       1414.00       1457.96        66.54 o
  -4   0  10       2703.92       2779.38        90.06 o
  -2   0  10         64.23         48.02        13.30 o
   0   0  10       3358.30       3401.92       110.71 o
   2   0  10         38.98         39.36        12.20 o
   4   0  10        650.06        631.83        43.48 o
   6   0  10        163.17        190.40        22.74 o
   8   0  10         12.86          4.22         7.23 o
  10   0  10         43.66         43.03        16.53 o
  12   0  10         56.68         25.74        16.68 o
 -19   1  10          0.07          0.00         4.57 o
 -17   1  10        126.39        136.36        20.87 o
 -15   1  10          0.32          0.00         9.37 o
 -13   1  10        849.73        875.37        63.07 o
 -11   1  10        293.86        329.18        25.95 o
  -9   1  10       2155.14       1907.25        54.32 o
  -7   1  10       2641.76       2643.10        43.09 o
  -5   1  10       3456.88       3281.48        53.15 o
  -3   1  10       3773.35       4060.02        72.71 o
  -1   1  10       3627.62       3721.80        65.98 o
   1   1  10       1197.19       1288.60        54.26 o
   3   1  10       3104.02       3269.78        70.41 o
   5   1  10        633.99        670.13        34.90 o
   7   1  10        870.33        936.57        46.40 o
   9   1  10        174.95        190.35        22.53 o
  11   1  10         71.50         73.87        20.54 o
 -18   2  10          0.05          0.62        15.56 o
 -16   2  10          0.05          0.00         7.34 o
 -14   2  10          9.81          0.00         6.26 o
 -12   2  10          1.07          0.00         4.87 o
 -10   2  10         72.80         45.88         9.01 o
  -8   2  10        137.72        111.02        12.17 o
  -6   2  10        840.47        789.99        27.13 o
  -4   2  10       1050.06       1130.87        31.92 o
  -2   2  10       2264.32       2218.90        55.75 o
   0   2  10        261.41        267.38        23.59 o
   2   2  10        564.68        550.32        25.70 o
   4   2  10          0.35          0.00        13.42 o
   6   2  10         10.91          5.03         7.38 o
   8   2  10          8.95          0.00        12.30 o
  10   2  10         11.61         18.78         9.49 o
  12   2  10          3.58         12.14        20.95 o
 -17   3  10        113.12        125.66        23.76 o
 -15   3  10          7.57          5.85        11.70 o
 -13   3  10        529.99        562.24        33.83 o
 -11   3  10         25.00         21.12         4.91 o
  -9   3  10       2150.78       2002.73        53.49 o
  -7   3  10         31.89         44.08         6.07 o
  -5   3  10       5496.09       5139.25        81.81 o
  -3   3  10          6.20         17.49        14.56 o
  -1   3  10       4599.36       4466.96       135.16 o
   1   3  10        170.69        196.41        17.92 o
   3   3  10        716.65        718.45        36.82 o
   5   3  10          8.56          0.00         8.59 o
   7   3  10         65.64         55.89        12.56 o
   9   3  10          3.58          0.59         7.08 o
  11   3  10         12.57         40.37        22.59 o
 -16   4  10         28.36          6.07         6.27 o
 -14   4  10         18.84         17.80         7.02 o
 -12   4  10        143.87        128.37        13.93 o
 -10   4  10         27.51         10.60         5.57 o
  -8   4  10        639.86        630.60        24.80 o
  -6   4  10        179.29        171.52        12.81 o
  -4   4  10       1001.68       1062.94        26.78 o
  -2   4  10        584.23        527.42        28.27 o
   0   4  10        132.25        134.38        27.64 o
   2   4  10        201.63        198.41        31.94 o
   4   4  10          0.72          1.91         7.85 o
   6   4  10          6.38          0.00        19.82 o
   8   4  10          1.44         12.90        18.69 o
  10   4  10          1.71          2.56         6.30 o
 -15   5  10          5.17          3.47         9.45 o
 -13   5  10        229.05        217.14        36.66 o
 -11   5  10          1.70          1.13         5.47 o
  -9   5  10        854.30        712.07        59.59 o
  -7   5  10         37.04         51.66        17.17 o
  -5   5  10       1262.59       1228.30        56.80 o
  -3   5  10        635.03        580.47        18.07 o
  -1   5  10        953.07        835.66        36.52 o
   1   5  10       1277.46       1262.19        82.68 o
   3   5  10        514.21        605.15        32.80 o
   5   5  10        457.20        427.07        37.42 o
   7   5  10         68.46         60.10        15.87 o
   9   5  10         80.72         61.16        15.51 o
 -14   6  10          0.07          0.00        12.51 o
 -12   6  10        154.38        154.63        28.59 o
 -10   6  10         78.01         64.16        16.94 o
  -8   6  10         87.63         55.78         9.33 o
  -6   6  10        370.14        322.21        39.62 o
  -4   6  10          6.03         11.04         4.37 o
  -2   6  10        452.92        378.88        46.17 o
   0   6  10         10.83          6.43         4.58 o
   2   6  10        435.35        466.46        37.73 o
   4   6  10          3.30          5.82         6.32 o
   6   6  10        246.63        269.58        31.70 o
   8   6  10          3.95          2.42        18.30 o
 -13   7  10        108.04        115.80        27.32 o
 -11   7  10          6.55         12.90        10.14 o
  -9   7  10        300.52        307.11        43.08 o
  -7   7  10          3.99          6.07         8.57 o
  -5   7  10        282.95        306.20        43.74 o
  -3   7  10         34.63         35.39        14.61 o
  -1   7  10        140.76        128.65        27.30 o
   1   7  10         44.85         47.28        10.76 o
   3   7  10         67.30         86.35        15.03 o
   5   7  10         50.05         53.87        27.53 o
 -10   8  10         39.92         32.46        14.01 o
  -8   8  10         38.06         35.06        17.03 o
  -6   8  10         80.10         73.71        22.46 o
  -4   8  10        121.85        117.01        27.90 o
  -2   8  10        103.66         91.58        23.40 o
   0   8  10        107.61        125.13        23.80 o
   2   8  10         47.66         53.32        11.76 o
   4   8  10         50.22         63.46        18.77 o
 -18   1  11          1.19          5.02         5.88 o
 -16   1  11         67.71         84.97        15.18 o
 -14   1  11          5.59          8.47         6.58 o
 -12   1  11         37.04         30.36         5.70 o
 -10   1  11          2.67          0.00         3.98 o
  -8   1  11         37.11         27.04         7.67 o
  -6   1  11        210.17        200.88        13.61 o
  -4   1  11        373.34        361.84        19.35 o
  -2   1  11        464.88        444.68        23.24 o
   0   1  11        242.25        234.64        18.40 o
   2   1  11         11.81         34.35        19.92 o
   4   1  11         43.30         27.90         3.42 o
   6   1  11        102.18        108.39        14.97 o
   8   1  11          0.34          5.54         7.30 o
  10   1  11        128.62        124.54        23.18 o
  12   1  11          0.35          0.00        16.30 o
 -17   2  11          1.77          3.83         4.81 o
 -15   2  11         75.95         48.75         8.47 o
 -13   2  11         15.80          9.60         4.55 o
 -11   2  11         58.22         47.53         9.30 o
  -9   2  11         62.58         64.86         9.86 o
  -7   2  11          3.43          4.42         4.93 o
  -5   2  11         57.15         57.05         7.15 o
  -3   2  11         45.67         33.69         6.44 o
  -1   2  11          8.89          7.93         4.14 o
   1   2  11         41.25         27.47         5.65 o
   3   2  11        293.72        281.76        17.55 o
   5   2  11        144.22        105.35        16.76 o
   7   2  11        251.65        221.54        43.22 o
   9   2  11         69.58         51.68        13.23 o
  11   2  11         90.99         82.40        21.63 o
 -18   3  11          2.87          0.00         4.74 o
 -16   3  11          1.31          0.00         4.92 o
 -14   3  11          6.27          9.99         6.32 o
 -12   3  11          1.14          4.02         6.23 o
 -10   3  11          5.07          9.73         3.07 o
  -8   3  11         77.70         70.16         8.69 o
  -6   3  11          8.91          5.84         5.20 o
  -4   3  11        832.73        825.76        28.40 o
  -2   3  11          0.25         41.10        20.94 o
   0   3  11       1283.86       1289.63        36.02 o
   2   3  11         44.37         75.40        17.47 o
   4   3  11        466.33        386.64        60.45 o
   6   3  11         96.09        108.25        20.39 o
   8   3  11         48.76         35.33        29.91 o
  10   3  11         47.31         49.04        23.06 o
 -17   4  11          8.84         13.83         8.09 o
 -15   4  11         76.36         97.14        25.87 o
 -13   4  11        155.03        138.58        15.30 o
 -11   4  11         97.85         98.35        12.10 o
  -9   4  11        887.31        871.94        55.02 o
  -7   4  11         73.49         76.55        11.78 o
  -5   4  11       1746.79       1814.36       129.62 o
  -3   4  11          3.23          7.58         4.24 o
  -1   4  11       1476.95       1482.89        84.56 o
   1   4  11         28.34         30.25        12.82 o
   3   4  11       1018.59       1092.19        61.17 o
   5   4  11         34.21         54.77        18.55 o
   7   4  11        551.87        553.46        71.86 o
   9   4  11          3.20          0.00        13.65 o
 -16   5  11         90.36        118.38        28.90 o
 -14   5  11        251.55        241.39        38.34 o
 -12   5  11        239.48        237.84        36.68 o
 -10   5  11        523.16        449.32        49.38 o
  -8   5  11        361.09        314.46        39.11 o
  -6   5  11        516.77        478.94        48.75 o
  -4   5  11        378.82        309.17        39.24 o
  -2   5  11        313.79        265.01        36.56 o
   0   5  11        151.91        120.46        26.86 o
   2   5  11         44.83         45.98        19.77 o
   4   5  11          0.48          3.52         6.41 o
   6   5  11         16.93          9.46         8.56 o
   8   5  11          1.61          1.73        11.22 o
 -15   6  11          0.05          0.00        11.66 o
 -13   6  11         60.79         80.56        23.62 o
 -11   6  11          6.91          2.86         7.43 o
  -9   6  11         40.25         45.02        13.45 o
  -7   6  11         95.96         58.67        13.44 o
  -5   6  11          0.85          0.00        10.86 o
  -3   6  11        157.39        164.13        31.30 o
  -1   6  11         12.13         13.72         9.88 o
   1   6  11         19.11         34.72        11.77 o
   3   6  11         49.15         57.23         8.82 o
   5   6  11          0.96         17.92        10.19 o
   7   6  11         39.78         17.12         8.68 o
 -12   7  11          6.24          3.17         7.37 o
 -10   7  11         50.84         57.24        19.07 o
  -8   7  11         52.39         26.70        11.12 o
  -6   7  11         28.64         41.09        15.99 o
  -4   7  11        187.51        194.32        35.26 o
  -2   7  11         63.06         76.29        21.01 o
   0   7  11        150.94        143.74        31.50 o
   2   7  11        144.45        217.75        24.08 o
   4   7  11         30.25         54.26        18.00 o
  -9   8  11         19.53         30.31        13.81 o
  -7   8  11         10.11         11.19        12.32 o
  -5   8  11          4.95          1.21         6.21 o
  -3   8  11         78.72         88.93        24.90 o
  -1   8  11        116.58        125.98        32.60 o
   1   8  11         66.17         79.46        17.78 o
 -18   0  12          1.14          8.78        10.27 o
 -16   0  12        585.12        794.47        67.06 o
 -14   0  12          0.68          5.23         9.17 o
 -12   0  12       3308.13       3257.95       113.10 o
 -10   0  12         18.12         47.62        17.52 o
  -8   0  12       9977.25      10019.69       189.40 o
  -6   0  12          0.21        140.96        34.67 o
  -4   0  12      18919.27      19408.54       264.38 o
  -2   0  12         98.50         99.76        25.52 o
   0   0  12      17764.89      19325.02       291.78 o
   2   0  12        110.60        198.23        36.29 o
   4   0  12       6884.89       7241.47       403.38 o
   6   0  12        443.72        485.69        41.16 o
   8   0  12       1386.88       1374.01        88.61 o
  10   0  12        147.08        162.03        39.31 o
 -19   1  12         27.37         18.70        18.14 o
 -17   1  12         19.75         22.72         8.79 o
 -15   1  12        162.01        172.60        21.29 o
 -13   1  12          0.60          0.00         4.21 o
 -11   1  12        342.32        356.77        26.15 o
  -9   1  12          6.84          2.19         2.81 o
  -7   1  12        876.25        906.19        29.77 o
  -5   1  12         61.40        130.29        13.55 o
  -3   1  12       2571.02       2577.92        59.54 o
  -1   1  12        516.49        551.57        27.84 o
   1   1  12       2306.94       2388.50        76.80 o
   3   1  12       1182.45       1173.74        45.83 o
   5   1  12        319.69        281.34        24.05 o
   7   1  12        359.11        342.26        29.84 o
   9   1  12         14.05         18.85        14.89 o
  11   1  12         40.97         29.03        10.35 o
 -18   2  12          0.04          0.00         9.93 o
 -16   2  12          3.26          0.00         5.14 o
 -14   2  12          0.05          0.00         7.98 o
 -12   2  12         14.44         21.99         8.11 o
 -10   2  12          1.83          2.58         5.16 o
  -8   2  12        677.45        621.26        34.49 o
  -6   2  12        176.46        206.70        14.88 o
  -4   2  12       2102.81       2084.05        49.30 o
  -2   2  12        398.54        395.62        22.89 o
   0   2  12        984.32        975.82        87.45 o
   2   2  12          3.40          0.00         8.50 o
   4   2  12        395.10        376.93        25.91 o
   6   2  12         38.49          8.50        14.17 o
   8   2  12        202.13        223.20        31.12 o
  10   2  12          0.35          0.00         6.91 o
 -17   3  12          2.85         15.69         6.60 o
 -15   3  12        316.21        278.01        38.70 o
 -13   3  12         33.04         23.08         7.08 o
 -11   3  12       1894.16       1743.39        56.50 o
  -9   3  12        621.48        652.13        33.64 o
  -7   3  12       5027.00       4836.36        88.04 o
  -5   3  12       3019.58       3069.68       187.47 o
  -3   3  12       5420.73       5230.11       153.56 o
  -1   3  12       3141.38       3348.27        99.50 o
   1   3  12       2659.57       2514.56        55.65 o
   3   3  12       1143.88       1136.03        50.43 o
   5   3  12       1129.02       1159.23        66.11 o
   7   3  12        439.17        469.02        44.52 o
   9   3  12        199.35        167.19        42.87 o
 -16   4  12         34.52         32.19        11.00 o
 -14   4  12         18.70          4.47        10.27 o
 -12   4  12        255.47        266.27        37.36 o
 -10   4  12         71.65         89.24        11.29 o
  -8   4  12       1075.96       1047.44        66.01 o
  -6   4  12         20.51         16.21         6.48 o
  -4   4  12       1714.33       1540.82        68.70 o
  -2   4  12        519.29        462.05        49.64 o
   0   4  12        978.03        863.50        69.19 o
   2   4  12        419.04        441.89        52.24 o
   4   4  12        598.36        588.08        47.52 o
   6   4  12        166.14        145.17        36.66 o
   8   4  12        325.10        332.37        58.01 o
 -15   5  12         36.07         39.96        16.42 o
 -13   5  12          0.57          0.00         5.04 o
 -11   5  12         40.83         29.34        10.79 o
  -9   5  12          0.02         16.26        11.76 o
  -7   5  12         57.44         47.58        17.77 o
  -5   5  12         38.08         49.25        15.17 o
  -3   5  12        177.00        128.45        26.57 o
  -1   5  12         64.61         66.74        19.31 o
   1   5  12        101.50        104.70        23.89 o
   3   5  12         14.71          3.03         9.95 o
   5   5  12          5.75         12.38        11.97 o
   7   5  12         12.91          4.38         7.34 o
 -14   6  12          0.26          1.92         5.71 o
 -12   6  12        333.64        306.66        45.02 o
 -10   6  12          9.46          0.00        18.30 o
  -8   6  12       1099.96        993.70        76.92 o
  -6   6  12         27.91         26.46        16.20 o
  -4   6  12       2420.29       2355.25       118.32 o
  -2   6  12         22.11         31.53        16.69 o
   0   6  12       2980.29       2842.52       134.91 o
   2   6  12         71.93        103.54        18.37 o
   4   6  12       1534.81       1470.98        68.26 o
   6   6  12         54.53         88.66        20.33 o
 -11   7  12        248.53        294.43        44.32 o
  -9   7  12          9.52          6.78         7.30 o
  -7   7  12        381.74        413.02        52.57 o
  -5   7  12         40.87         34.31        15.32 o
  -3   7  12        340.25        329.27        44.39 o
  -1   7  12        197.97        168.14        35.72 o
   1   7  12        133.02        182.38        27.16 o
   3   7  12        326.68        377.53        63.69 o
  -8   8  12         94.39         98.07        25.91 o
  -6   8  12         19.31         23.62        13.15 o
  -4   8  12        133.84        155.68        33.37 o
  -2   8  12         35.34         34.12        15.14 o
   0   8  12         78.74        110.72        22.34 o
 -18   1  13        280.85        398.02        35.77 o
 -16   1  13         33.14         52.71        13.03 o
 -14   1  13        903.39        964.61        46.90 o
 -12   1  13         90.89        109.46        15.90 o
 -10   1  13       1331.43       1345.43        37.03 o
  -8   1  13        139.15        130.13        14.47 o
  -6   1  13        732.18        820.42        30.08 o
  -4   1  13        138.50        136.06        13.68 o
  -2   1  13        380.37        426.62        24.76 o
   0   1  13         26.15         62.41        15.81 o
   2   1  13        393.87        434.00        28.90 o
   4   1  13         36.51         46.53         8.24 o
   6   1  13        241.25        227.81        20.42 o
   8   1  13        151.61        132.39        18.68 o
  10   1  13         92.89         60.47        18.40 o
 -17   2  13         12.07         13.23        21.05 o
 -15   2  13        345.94        359.42        28.98 o
 -13   2  13          0.73         10.90         7.36 o
 -11   2  13        864.48        942.30        46.41 o
  -9   2  13         23.45         17.42         6.32 o
  -7   2  13        881.26        896.92        30.69 o
  -5   2  13         34.76         32.09         7.02 o
  -3   2  13        300.77        270.48        18.96 o
  -1   2  13          3.92          0.00        11.17 o
   1   2  13         15.09          6.91         5.74 o
   3   2  13         81.88         59.38         9.29 o
   5   2  13         14.67          0.00        23.64 o
   7   2  13        121.18        111.85        22.03 o
   9   2  13         23.70         11.32         9.34 o
 -16   3  13         30.73         36.22         9.49 o
 -14   3  13         48.76         57.15        10.91 o
 -12   3  13        193.93        208.48        20.52 o
 -10   3  13         87.75         74.28        11.75 o
  -8   3  13        359.28        398.18        26.81 o
  -6   3  13         81.31         57.26         9.94 o
  -4   3  13        268.81        329.98        24.77 o
  -2   3  13         88.44         84.82        16.41 o
   0   3  13        142.05        167.01        14.94 o
   2   3  13         73.63         57.12         9.53 o
   4   3  13         73.08         85.89        21.26 o
   6   3  13         23.58         12.17        13.85 o
   8   3  13         12.73          3.47        30.70 o
 -17   4  13          0.11          0.00         6.44 o
 -15   4  13         28.06         65.38        19.28 o
 -13   4  13          5.74          4.47         8.51 o
 -11   4  13         14.26         59.80        22.30 o
  -9   4  13        144.05        120.46        22.82 o
  -7   4  13          0.05          3.32         2.81 o
  -5   4  13        973.22        777.37        63.22 o
  -3   4  13          2.82          0.00        10.69 o
  -1   4  13       1481.90       1307.34        87.73 o
   1   4  13          4.90         15.89        14.69 o
   3   4  13        538.52        616.04        49.18 o
   5   4  13          0.42          0.00        15.30 o
   7   4  13         53.45         52.24        24.08 o
 -14   5  13        200.29        200.58        35.66 o
 -12   5  13         51.49         60.65        19.88 o
 -10   5  13        398.12        394.06        47.43 o
  -8   5  13         50.18         57.73        19.87 o
  -6   5  13        291.69        250.88        37.70 o
  -4   5  13         10.81          2.09         8.14 o
  -2   5  13          9.70          3.71         4.66 o
   0   5  13         61.07         57.14        17.81 o
   2   5  13         34.29          6.06         6.12 o
   4   5  13        268.64        248.19        51.96 o
   6   5  13         11.65         25.27        21.09 o
 -13   6  13        129.75        164.32        33.22 o
 -11   6  13         62.93         74.77        23.30 o
  -9   6  13        273.56        321.54        44.98 o
  -7   6  13        103.49        100.32        23.35 o
  -5   6  13        446.63        517.30        55.76 o
  -3   6  13          9.50         24.37        17.62 o
  -1   6  13        442.16        512.68        60.06 o
   1   6  13         81.11         72.34        22.68 o
   3   6  13        159.61        193.88        26.84 o
   5   6  13        115.10        131.05        24.18 o
 -10   7  13        180.50        206.26        37.90 o
  -8   7  13         60.66         40.79        18.89 o
  -6   7  13        243.44        272.49        42.31 o
  -4   7  13          9.62          0.00        11.04 o
  -2   7  13        333.26        351.82        48.75 o
   0   7  13          0.04         24.10        15.68 o
   2   7  13        258.45        364.69        66.19 o
  -7   8  13         55.49         70.91        21.95 o
  -5   8  13         12.93          4.44         7.26 o
  -3   8  13          3.53         12.79        11.39 o
 -18   0  14        254.89        260.23        41.06 o
 -16   0  14          0.06          4.91         8.80 o
 -14   0  14        888.78        920.34        66.88 o
 -12   0  14          0.01          5.57         5.65 o
 -10   0  14       2849.73       2947.71       111.98 o
  -8   0  14         52.70         51.89        15.45 o
  -6   0  14       7404.44       7927.40       181.67 o
  -4   0  14        925.88        941.22        66.23 o
  -2   0  14       9551.99      10748.50       229.41 o
   0   0  14       2249.00       2457.66       118.22 o
   2   0  14       4177.65       4235.56       175.02 o
   4   0  14       1089.46       1163.74        65.42 o
   6   0  14       1292.94       1186.29        68.93 o
   8   0  14        167.69        195.64        30.82 o
 -17   1  14          0.87         23.01         9.01 o
 -15   1  14        271.87        277.85        26.34 o
 -13   1  14         19.47         19.39         7.09 o
 -11   1  14        951.97        864.67        43.15 o
  -9   1  14          0.60          4.51         4.16 o
  -7   1  14       3124.96       2906.64        88.11 o
  -5   1  14         43.82        199.88        19.92 o
  -3   1  14       6701.51       6809.01       126.13 o
  -1   1  14          2.78         42.78        17.21 o
   1   1  14       5030.10       5205.13        97.03 o
   3   1  14         16.79         35.93        10.29 o
   5   1  14       1373.33       1376.89        50.83 o
   7   1  14          7.46          9.63         7.02 o
   9   1  14        325.25        329.34        33.12 o
 -18   2  14          7.43         14.29        10.31 o
 -16   2  14          0.63         15.14         7.35 o
 -14   2  14        147.13        149.92        19.22 o
 -12   2  14         71.45         79.69        28.49 o
 -10   2  14        798.37        682.64        60.69 o
  -8   2  14        537.45        531.67        24.35 o
  -6   2  14       1521.45       1446.03        42.89 o
  -4   2  14        506.22        485.51        26.46 o
  -2   2  14       1676.63       1621.88        50.44 o
   0   2  14         10.93         10.46         7.02 o
   2   2  14       1468.18       1454.99        51.91 o
   4   2  14          1.23          0.00         7.20 o
   6   2  14        398.52        386.89        41.91 o
   8   2  14         10.73          5.46         7.78 o
 -17   3  14         31.70         17.77        11.78 o
 -15   3  14          6.96          0.58         4.04 o
 -13   3  14        169.24        171.84        19.12 o
 -11   3  14        357.14        339.95        26.71 o
  -9   3  14        148.28        159.35        17.30 o
  -7   3  14       1561.89       1573.43        55.85 o
  -5   3  14         19.48         27.96         8.49 o
  -3   3  14       2173.83       2035.22        71.67 o
  -1   3  14         39.94         46.69         8.32 o
   1   3  14       1827.71       1775.53        59.68 o
   3   3  14         15.90         23.06         8.94 o
   5   3  14       1145.31       1120.00        70.25 o
   7   3  14         32.92         36.87        14.83 o
 -16   4  14          0.38          0.00         8.97 o
 -14   4  14        410.30        457.81        55.68 o
 -12   4  14          0.06         25.46        18.18 o
 -10   4  14       1474.94       1462.76        91.31 o
  -8   4  14         32.45         32.71         7.60 o
  -6   4  14       2080.56       1812.79        98.29 o
  -4   4  14        122.92        139.18        30.60 o
  -2   4  14       1678.81       1445.85        92.77 o
   0   4  14        156.80        148.83        34.03 o
   2   4  14       1177.67       1092.94        87.21 o
   4   4  14        274.23        297.27        54.89 o
   6   4  14        438.64        416.78        69.93 o
 -15   5  14          2.14         14.48        11.45 o
 -13   5  14          2.18          0.00         9.84 o
 -11   5  14          2.02          4.23        10.80 o
  -9   5  14          0.63          0.00        10.74 o
  -7   5  14         45.08         34.56        11.17 o
  -5   5  14          3.03          0.00         8.51 o
  -3   5  14        250.83        216.04        36.61 o
  -1   5  14          3.12          0.86         7.83 o
   1   5  14        202.67        202.92        36.85 o
   3   5  14         23.20         13.72         7.28 o
   5   5  14         36.92         84.64        31.28 o
 -12   6  14         32.96         69.90        23.80 o
 -10   6  14        593.07        613.31        63.67 o
  -8   6  14        104.35        108.82        27.65 o
  -6   6  14       1557.19       1509.66        96.99 o
  -4   6  14        324.87        415.47        54.66 o
  -2   6  14       2000.06       2018.28       115.67 o
   0   6  14        451.46        454.68        56.59 o
   2   6  14       1001.98       1193.80       255.46 o
   4   6  14        180.85        251.15        35.62 o
  -9   7  14         87.94        108.96        28.20 o
  -7   7  14         65.09         68.64        21.11 o
  -5   7  14         78.64         81.22        24.40 o
  -3   7  14        187.15        178.62        33.85 o
  -1   7  14          0.01          0.00        12.34 o
   1   7  14        207.21        220.34        43.11 o
 -18   1  15         20.99         34.88        10.73 o
 -16   1  15        151.30        163.58        21.33 o
 -14   1  15         49.77         55.91        11.37 o
 -12   1  15        209.69        193.21        20.55 o
 -10   1  15         26.42         30.83         5.46 o
  -8   1  15         70.79         69.09         8.93 o
  -6   1  15          0.32          1.87         5.12 o
  -4   1  15          6.74         19.48         7.97 o
  -2   1  15          0.21         19.50         9.65 o
   0   1  15         36.43        105.17        32.09 o
   2   1  15          2.55          0.00         6.03 o
   4   1  15          2.12          5.46        14.61 o
   6   1  15         29.14         12.10         6.57 o
   8   1  15         10.72          6.63         9.00 o
 -17   2  15        292.55        343.31        30.93 o
 -15   2  15         37.97         64.12        13.67 o
 -13   2  15        954.78       1058.70        50.12 o
 -11   2  15        114.88        145.33        18.43 o
  -9   2  15       1576.85       1644.40        59.71 o
  -7   2  15         94.54        145.16        21.21 o
  -5   2  15       1308.04       1348.12        44.75 o
  -3   2  15         49.59         59.37        10.60 o
  -1   2  15        616.28        645.95        76.93 o
   1   2  15          5.05          0.18         4.33 o
   3   2  15        120.43        140.15        17.90 o
   5   2  15         26.04         18.85         9.25 o
   7   2  15         15.67         15.34        12.43 o
 -16   3  15          2.05          1.99         7.33 o
 -14   3  15         43.13         53.10        12.01 o
 -12   3  15          3.65          3.96        15.20 o
 -10   3  15        111.40        116.16        15.70 o
  -8   3  15         12.41         22.54         6.70 o
  -6   3  15        158.53        145.30        17.00 o
  -4   3  15          1.13         11.01         5.64 o
  -2   3  15        140.66        188.21        28.25 o
   0   3  15          0.03          9.06         8.86 o
   2   3  15        148.88        170.92        24.90 o
   4   3  15          0.10         34.01        17.23 o
   6   3  15        138.04        162.15        30.48 o
 -15   4  15         36.94         37.78        18.14 o
 -13   4  15        285.66        354.66        48.02 o
 -11   4  15        153.74        183.38        35.04 o
  -9   4  15        527.64        580.52        58.47 o
  -7   4  15        520.94        457.51        45.71 o
  -5   4  15        453.19        448.03        51.01 o
  -3   4  15        723.06        569.78        57.43 o
  -1   4  15        354.70        319.17        45.24 o
   1   4  15        346.20        350.43        50.39 o
   3   4  15        354.61        357.81        39.55 o
   5   4  15         89.49         94.16        31.83 o
 -14   5  15        258.32        387.02        51.77 o
 -12   5  15          7.32          1.35        10.42 o
 -10   5  15        763.27        824.69        71.65 o
  -8   5  15          0.46         11.69         8.68 o
  -6   5  15        860.84        873.53        73.34 o
  -4   5  15         48.63         53.13        17.65 o
  -2   5  15        302.01        327.36        47.39 o
   0   5  15         37.78         28.62        14.47 o
   2   5  15         33.20         50.28        13.52 o
   4   5  15          7.44          6.34        11.66 o
 -11   6  15         77.82        117.63        29.51 o
  -9   6  15         56.29         46.55        18.78 o
  -7   6  15        200.38        182.70        34.65 o
  -5   6  15         28.51         18.23        10.75 o
  -3   6  15        107.23        126.90        30.19 o
  -1   6  15          0.05          7.44         7.93 o
   1   6  15          4.96          9.81        16.60 o
   3   6  15          4.38         12.55        26.86 o
  -8   7  15        132.08        127.46        28.93 o
  -6   7  15          1.44          0.00        18.78 o
  -4   7  15        117.66        169.83        34.05 o
  -2   7  15          0.97          0.00         7.22 o
   0   7  15         25.32         35.05        17.69 o
 -16   0  16         80.01         69.34        19.90 o
 -14   0  16         13.66         19.59         8.01 o
 -12   0  16        331.49        333.31        40.69 o
 -10   0  16          0.13          0.30         6.00 o
  -8   0  16        783.58        755.70        60.04 o
  -6   0  16        378.73        343.79        41.99 o
  -4   0  16        705.92        769.73        64.55 o
  -2   0  16        921.46        990.69        74.29 o
   0   0  16        374.21        340.00        32.96 o
   2   0  16        303.23        325.20        33.98 o
   4   0  16        340.60        321.88        36.19 o
   6   0  16         66.18         68.25        18.11 o
 -17   1  16         27.95         22.61         7.01 o
 -15   1  16         16.85         12.91         8.79 o
 -13   1  16        153.89        141.45        18.35 o
 -11   1  16        143.76        138.44        18.05 o
  -9   1  16       1027.26       1005.87        47.88 o
  -7   1  16        172.71        220.28        18.45 o
  -5   1  16       2225.84       2099.47        86.27 o
  -3   1  16         62.40         67.71        11.97 o
  -1   1  16       1203.82       1211.20        62.59 o
   1   1  16        142.57        136.56        17.22 o
   3   1  16        357.05        368.01        30.98 o
   5   1  16        191.66        199.57        20.66 o
   7   1  16        167.79        170.81        23.71 o
 -16   2  16          0.07          2.32         9.28 o
 -14   2  16          0.29          6.13         9.86 o
 -12   2  16         37.37         37.93         8.96 o
 -10   2  16         11.39          5.02        11.44 o
  -8   2  16        178.20        171.25        14.81 o
  -6   2  16         11.46         10.68         4.22 o
  -4   2  16         41.06         26.55         6.59 o
  -2   2  16         48.77         45.03        11.96 o
   0   2  16          9.35          2.78         7.53 o
   2   2  16        176.40        180.55        18.22 o
   4   2  16         11.49         17.16         7.09 o
   6   2  16         51.99         45.63        16.32 o
 -15   3  16         37.73         49.15        17.57 o
 -13   3  16        116.47        115.53        16.59 o
 -11   3  16        239.49        256.52        24.29 o
  -9   3  16        330.24        295.93        26.19 o
  -7   3  16        485.44        494.60        34.18 o
  -5   3  16        889.93        845.02        36.82 o
  -3   3  16        434.52        446.30        36.49 o
  -1   3  16       1800.31       1691.36       116.28 o
   1   3  16        484.79        487.19        41.96 o
   3   3  16       1249.84       1264.34        81.22 o
   5   3  16        381.29        392.12        50.31 o
 -14   4  16          3.86          4.00         9.20 o
 -12   4  16          7.19         16.69        11.37 o
 -10   4  16         15.89         24.25        13.22 o
  -8   4  16          1.23         10.05         8.71 o
  -6   4  16         42.43         18.61         6.79 o
  -4   4  16          9.13          0.00        11.02 o
  -2   4  16          0.11          0.00        13.07 o
   0   4  16         18.28          6.89         8.79 o
   2   4  16         94.95         82.38        20.23 o
   4   4  16          1.48          0.00        16.01 o
 -13   5  16          5.21          0.00        10.53 o
 -11   5  16          3.94          0.00        10.90 o
  -9   5  16          0.03          0.23        10.05 o
  -7   5  16         75.34         45.82        16.09 o
  -5   5  16         24.40         26.27        13.04 o
  -3   5  16        226.06        222.03        39.80 o
  -1   5  16         30.46         58.52        21.43 o
   1   5  16        104.64         81.58        27.43 o
   3   5  16         29.70         45.75        16.39 o
 -10   6  16         17.28         33.29        16.49 o
  -8   6  16        107.51         86.32        24.16 o
  -6   6  16        110.53         89.70        20.85 o
  -4   6  16        108.86         89.67        24.71 o
  -2   6  16        151.73        156.38        33.30 o
   0   6  16         36.05         27.30        15.57 o
  -7   7  16          2.92          8.28         6.18 o
  -5   7  16         72.58         64.09        21.66 o
 -16   1  17         99.62        112.83        17.17 o
 -14   1  17         11.24          6.02         4.10 o
 -12   1  17        403.77        450.89        34.07 o
 -10   1  17         73.12         76.68         9.80 o
  -8   1  17        832.76        905.98        63.92 o
  -6   1  17        344.82        374.93        24.46 o
  -4   1  17        916.05        896.17        48.17 o
  -2   1  17        767.35        716.91        37.53 o
   0   1  17        587.80        581.02        44.52 o
   2   1  17        559.86        609.29        39.31 o
   4   1  17        228.12        272.45        24.40 o
   6   1  17        171.16        199.73        21.71 o
 -15   2  17        157.60        175.11        21.70 o
 -13   2  17         26.82         44.93        11.30 o
 -11   2  17        448.83        450.49        33.42 o
  -9   2  17         70.04        105.63        11.77 o
  -7   2  17        538.00        529.56        28.35 o
  -5   2  17        142.87        138.90        14.51 o
  -3   2  17        165.92        143.64        15.67 o
  -1   2  17        137.55        133.87        30.67 o
   1   2  17          4.32          6.40         5.93 o
   3   2  17         35.55         31.01        14.81 o
   5   2  17          0.65          0.00         7.03 o
 -16   3  17         12.79         11.36         9.69 o
 -14   3  17         17.97          0.00        11.79 o
 -12   3  17          4.96          0.00         9.57 o
 -10   3  17         78.54        111.55        16.47 o
  -8   3  17         22.51         19.74        13.19 o
  -6   3  17        145.29        167.58        20.34 o
  -4   3  17         95.51        108.05        17.29 o
  -2   3  17        125.17        129.05        21.28 o
   0   3  17         23.22         20.51        10.94 o
   2   3  17         22.96         28.88        14.31 o
   4   3  17          2.78          5.43        12.66 o
 -15   4  17        119.90        159.05        33.18 o
 -13   4  17        270.89        316.24        47.62 o
 -11   4  17        260.87        271.77        41.94 o
  -9   4  17        542.62        571.90        60.83 o
  -7   4  17        264.34        250.03        40.59 o
  -5   4  17        584.21        528.20        57.34 o
  -3   4  17        222.52        192.55        36.87 o
  -1   4  17        512.92        494.32        60.77 o
   1   4  17        176.31        129.35        32.43 o
   3   4  17        325.20        398.26        68.58 o
 -12   5  17        346.44        421.79        52.84 o
 -10   5  17         48.22         56.73        20.84 o
  -8   5  17        526.50        586.49        61.90 o
  -6   5  17        119.66        114.34        28.53 o
  -4   5  17        428.39        435.49        56.07 o
  -2   5  17        130.65        119.58        31.79 o
   0   5  17        287.96        279.81        46.75 o
   2   5  17        131.67        170.40        53.69 o
  -9   6  17         27.43         47.16        18.90 o
  -7   6  17          5.86          0.00        11.43 o
  -5   6  17         17.40         16.01         5.15 o
  -3   6  17          0.56          6.18         8.20 o
  -1   6  17          5.18         16.23        12.66 o
 -16   0  18        246.97        309.83        42.80 o
 -14   0  18          4.78         16.53        12.57 o
 -12   0  18        504.08        585.80        57.46 o
 -10   0  18        113.01        132.56        27.36 o
  -8   0  18        470.64        480.50        51.26 o
  -6   0  18        560.51        576.98        58.61 o
  -4   0  18        236.90        229.58        38.56 o
  -2   0  18        390.74        338.22        31.77 o
   0   0  18         14.81          8.53         7.15 o
   2   0  18         59.10         52.83        15.69 o
   4   0  18         56.72         58.66        24.49 o
 -15   1  18          8.74         11.58         4.37 o
 -13   1  18        140.77        166.08        21.47 o
 -11   1  18          0.85          0.00         5.76 o
  -9   1  18        189.01        216.74        17.63 o
  -7   1  18         24.53         38.55         9.06 o
  -5   1  18        241.74        272.52        22.80 o
  -3   1  18         75.24         91.04        14.27 o
  -1   1  18        319.95        312.00        33.22 o
   1   1  18          1.78         24.11         8.92 o
   3   1  18         84.18         96.09        14.29 o
   5   1  18          4.62         13.16         9.73 o
 -16   2  18          2.74          0.00         6.06 o
 -14   2  18         30.11         39.10         9.29 o
 -12   2  18          0.40          0.00         4.62 o
 -10   2  18         26.69         25.79         6.92 o
  -8   2  18          0.35          0.00         5.86 o
  -6   2  18          0.67          0.00        16.05 o
  -4   2  18        135.51        115.07        13.61 o
  -2   2  18         10.78         12.88         7.21 o
   0   2  18        227.18        243.26        24.35 o
   2   2  18         62.21         77.09        19.23 o
   4   2  18         30.63         14.44         8.76 o
 -15   3  18         23.38          2.56         9.36 o
 -13   3  18          9.06          0.00        13.45 o
 -11   3  18         42.26         55.47        12.11 o
  -9   3  18         73.37         64.65        12.78 o
  -7   3  18          3.82          3.48         6.65 o
  -5   3  18         30.02         16.02         7.76 o
  -3   3  18        179.03        140.16        20.54 o
  -1   3  18         19.08         11.97        19.27 o
   1   3  18        124.74        106.01        19.76 o
   3   3  18         20.86          5.05        10.22 o
 -14   4  18         12.06         12.09         9.69 o
 -12   4  18         44.19         45.81        17.25 o
 -10   4  18          0.22         13.28        11.89 o
  -8   4  18         46.63         28.20         8.82 o
  -6   4  18         22.27         39.22        20.00 o
  -4   4  18          0.90          0.00        12.18 o
  -2   4  18          6.72          6.73        13.53 o
   0   4  18         32.77         20.06        13.58 o
   2   4  18          9.69         17.12        12.94 o
 -11   5  18         11.25          0.00        11.79 o
  -9   5  18        108.64        117.87        27.42 o
  -7   5  18         53.37         44.55        19.77 o
  -5   5  18        235.30        225.05        41.51 o
  -3   5  18         47.56         58.29        22.09 o
  -1   5  18        147.83        140.42        36.01 o
  -6   6  18         14.78          5.30         9.32 o
  -4   6  18          1.62          0.00        15.51 o
 -14   1  19        188.16        208.88        24.77 o
 -12   1  19        214.66        245.93        26.87 o
 -10   1  19        612.26        653.31        43.84 o
  -8   1  19        570.36        562.67        45.06 o
  -6   1  19        748.84        753.86        46.91 o
  -4   1  19        914.84        855.96        55.63 o
  -2   1  19        437.39        419.79        31.27 o
   0   1  19        838.07        838.48        61.68 o
   2   1  19        184.22        175.59        20.54 o
 -15   2  19         85.17        112.52        17.91 o
 -13   2  19          8.74         13.49         7.57 o
 -11   2  19        380.00        460.62        35.80 o
  -9   2  19          0.36          8.60         7.81 o
  -7   2  19        734.00        774.84        37.05 o
  -5   2  19        134.63        134.18        16.07 o
  -3   2  19        672.95        652.85        58.33 o
  -1   2  19        380.46        353.55        36.77 o
   1   2  19        398.10        431.82        47.43 o
   3   2  19        310.81        305.81        39.67 o
 -14   3  19          1.70          0.00         9.07 o
 -12   3  19          1.65          0.00         5.84 o
 -10   3  19          3.17          1.35         5.00 o
  -8   3  19         37.78         39.98        11.29 o
  -6   3  19         15.91          3.38        10.47 o
  -4   3  19         42.31         20.39        11.91 o
  -2   3  19         12.77          0.00         7.59 o
   0   3  19          1.68          0.00        18.98 o
   2   3  19          6.48          0.00        13.20 o
 -11   4  19        405.88        464.96        57.44 o
  -9   4  19          0.86         11.68        11.68 o
  -7   4  19        670.43        769.03        73.65 o
  -5   4  19          0.21         10.31        14.52 o
  -3   4  19        760.58        728.46        75.05 o
  -1   4  19         15.49          0.00        18.41 o
 -10   5  19        220.01        271.79        44.58 o
  -8   5  19        280.30        319.49        49.60 o
  -6   5  19        363.38        380.74        52.24 o
  -4   5  19        527.12        498.97        62.78 o
 -14   0  20        198.83        270.97        41.32 o
 -12   0  20          1.19          0.00         7.68 o
 -10   0  20        368.82        436.77        50.93 o
  -8   0  20          0.48         13.41         6.93 o
  -6   0  20        240.08        187.78        26.83 o
  -4   0  20          4.93          0.00         6.65 o
  -2   0  20          4.46          0.00         8.96 o
   0   0  20          3.51          4.64        13.53 o
   2   0  20        152.66        141.71        26.01 o
 -13   1  20         14.63         14.96         6.09 o
 -11   1  20         28.77         13.23        10.34 o
  -9   1  20         41.78         63.16        15.48 o
  -7   1  20        107.83         86.90        12.49 o
  -5   1  20          4.41          7.96         6.47 o
  -3   1  20         74.76         54.21        12.10 o
  -1   1  20         21.54         12.91         7.14 o
   1   1  20          1.89          4.44         5.50 o
 -14   2  20         78.29         97.42        24.81 o
 -12   2  20         10.54         16.86         8.27 o
 -10   2  20        124.49        134.30        20.12 o
  -8   2  20          6.53          1.93         4.14 o
  -6   2  20         98.13         99.33        14.01 o
  -4   2  20         32.21         43.69        11.02 o
  -2   2  20        115.81        122.54        22.20 o
   0   2  20         50.22         48.77        15.16 o
 -13   3  20         82.95        118.45        30.46 o
 -11   3  20        468.67        550.34        62.57 o
  -9   3  20         69.70        123.74        32.50 o
  -7   3  20        429.10        475.92        38.44 o
  -5   3  20        113.59        103.85        18.21 o
  -3   3  20        168.53        133.53        20.52 o
  -1   3  20        168.19        127.86        21.57 o
 -10   4  20         95.72         71.22        21.38 o
  -8   4  20        101.75        138.68        33.01 o
  -6   4  20         26.59         24.85        13.96 o
  -4   4  20         41.16         40.58        20.31 o
  -2   4  20         15.46          0.00        11.33 o
 -12   1  21         30.92         41.02        16.37 o
 -10   1  21        436.87        467.86        38.60 o
  -8   1  21         49.63         53.34        10.27 o
  -6   1  21        571.84        518.23        32.41 o
  -4   1  21         17.76         20.40         7.99 o
  -2   1  21        458.55        408.24        53.46 o
 -11   2  21        109.95        129.66        20.53 o
  -9   2  21        259.11        313.11        31.87 o
  -7   2  21        325.38        348.37        30.22 o
  -5   2  21        295.30        297.82        25.52 o
  -3   2  21        483.65        432.73        39.56 o
  -1   2  21        222.39        210.86        29.61 o
 -10   3  21          5.83          0.00        19.14 o
  -8   3  21          0.54          0.00        13.04 o
  -6   3  21          6.61          0.00         8.91 o
  -4   3  21          0.12          0.00         9.41 o
 -10   0  22        214.34        278.44        42.81 o
  -8   0  22        157.17        140.59        20.07 o
  -6   0  22        327.98        316.19        44.62 o
  -4   0  22         23.50          4.44         5.82 o
 -11   1  22         59.56        111.94        20.44 o
  -9   1  22        367.81        436.48        39.23 o
  -7   1  22        159.26        195.11        19.85 o
  -5   1  22        283.22        269.55        25.03 o
  -3   1  22         85.14         97.22        19.43 o
  -8   2  22         68.69         69.09        14.79 o
  -6   2  22          3.12          0.00         5.02 o
                                                
